# Supplementary material for: Genome integrity as a potential index of longevity in Ashkenazi Centenarian’s families
Source: GeroScience. 2024 May 9;46(5):4147–62. doi: 10.1007/s11357-024-01178-0 (PMC11335978; doi:10.1007/s11357-024-01178-0)
Supplement: Supplementary file 2 — Supplementary file2 (XLS 38 KB) [file 11357_2024_1178_MOESM2_ESM.xls]

## Sheet: Sheet1
Suppl.. Table 1. Age distribution table of individuals among centenarians, progeny and controls.
ID	Group	Gender	Age	ID	Group	Gender	Age	ID	Group	Gender	Age
CE1	Centenerian	Male	96	Con1	Control	Female	62	Prog1	Offspring	Male	73
CE2	Centenerian	Female	101	Con2	Control	Female	65	Prog2	Offspring	Male	72
CE3	Centenerian	Female	96	Con3	Control	Female	78	Prog3	Offspring	Male	71
CE4	Centenerian	Female	98	Con4	Control	Male	65	Prog4	Offspring	Male	68
CE5	Centenerian	Female	97	Con5	Control	Male	75	Prog5	Offspring	Female	75
CE6	Centenerian	Male	95	Con6	Control	Male	60	Prog6	Offspring	Female	65
CE7	Centenerian	Female	96	Con7	Control	Female	78	Prog7	Offspring	Female	76
CE8	Centenerian	Female	105	Con8	Control	Female	66	Prog8	Offspring	Male	59
CE9	Centenerian	Female	104	Con9	Control	Female	80	Prog9	Offspring	Male	51
CE10	Centenerian	Female	96	Con10	Control	Female	72	Prog10	Offspring	Female	70
CE11	Centenerian	Male	100	Con11	Control	Female	80	Prog11	Offspring	Female	76
CE12	Centenerian	Female	96	Con12	Control	Female	66	Prog12	Offspring	Male	71
CE13	Centenerian	Male	100	Con13	Control	Female	64	Prog13	Offspring	Female	68
CE14	Centenerian	Female	99	Con14	Control	Female	68	Prog14	Offspring	Female	75
CE15	Centenerian	Male	96	Con15	Control	Female	65	Prog15	Offspring	Female	77
CE16	Centenerian	Female	95	Con16	Control	Female	67	Prog16	Offspring	Female	65
CE17	Centenerian	Female	99	Con17	Control	Female	63	Prog17	Offspring	Female	80
CE18	Centenerian	Female	94	Con18	Control	Female	51	Prog18	Offspring	Male	75
CE19	Centenerian	Female	97	Con19	Control	Female	80	Prog19	Offspring	Male	66
CE20	Centenerian	Female	96	Con20	Control	Male	59	Prog20	Offspring	Female	63
CE21	Centenerian	Female	95	Con21	Control	Female	75	Prog21	Offspring	Female	59
CE22	Centenerian	Female	97	Con22	Control	Female	66	Prog22	Offspring	Female	67
CE23	Centenerian	Female	97	Con23	Control	Male	76	Prog23	Offspring	Female	52
CE24	Centenerian	Male	97	Con24	Control	Female	81	Prog24	Offspring	Female	57
CE25	Centenerian	Male	100	Con25	Control	Female	62	Prog25	Offspring	Male	71
CE26	Centenerian	Female	95	Con26	Control	Female	57	Prog26	Offspring	Female	66
CE27	Centenerian	Female	98	Con27	Control	Female	43	Prog27	Offspring	Male	76
CE28	Centenerian	Female	97	Con28	Control	Female	64	Prog28	Offspring	Female	66
CE29	Centenerian	Male	97	Con29	Control	Female	59	Prog29	Offspring	Male	57
CE30	Centenerian	Female	96	Con30	Control	Female	52	Prog30	Offspring	Male	75
CE31	Centenerian	Female	95	Con31	Control	Male	63	Prog31	Offspring	Female	67
CE32	Centenerian	Female	96	Con32	Control	Male	74	Prog32	Offspring	Male	69
CE33	Centenerian	Female	97	Con33	Control	Male	62	Prog33	Offspring	Male	76
CE34	Centenerian	Female	97	Con34	Control	Male	63	Prog34	Offspring	Male	70
CE35	Centenerian	Male	103	Con35	Control	Female	57	Prog35	Offspring	Female	71
CE36	Centenerian	Female	97	Con36	Control	Female	60	Prog36	Offspring	Female	77
CE37	Centenerian	Female	92	Con37	Control	Female	63	Prog37	Offspring	Female	65
CE38	Centenerian	Female	96	Con38	Control	Female	64	Prog38	Offspring	Female	57
CE39	Centenerian	Female	98	Con39	Control	Male	60	Prog39	Offspring	Female	70
CE40	Centenerian	Female	101	Con40	Control	Male	59	Prog40	Offspring	Female	63
CE41	Centenerian	Female	99	Con41	Control	Female	65	Prog41	Offspring	Female	76
CE42	Centenerian	Male	97	Con42	Control	Female	68	Prog42	Offspring	Male	73
CE43	Centenerian	Female	96	Con43	Control	Female	67	Prog43	Offspring	Male	64
CE44	Centenerian	Female	97	Con44	Control	Female	63	Prog44	Offspring	Male	65
CE45	Centenerian	Female	97	Con45	Control	Male	70	Prog45	Offspring	Male	61
CE46	Centenerian	Female	100	Con46	Control	Male	80
CE47	Centenerian	Male	97	Con47	Control	Male	76
CE48	Centenerian	Female	97	Con48	Control	Male	70
				Con49	Control	Female	67
				Con50	Control	Male	65
Mean (SD)			97.4(2.5)				66.3 (8.2)				68.1(7.0)
Median			97				65				69
