# Supplementary material for: Genome integrity as a potential index of longevity in Ashkenazi Centenarian’s families
Source: GeroScience. 2024 May 9;46(5):4147–62. doi: 10.1007/s11357-024-01178-0 (PMC11335978; doi:10.1007/s11357-024-01178-0)
Supplement: Supplementary file 4 — Supplementary file4 (XLSX 610 KB) [file 11357_2024_1178_MOESM4_ESM.xlsx]

## Sheet: SuppleTable3_1_CE_f2.5_m_n48
Supplementary Table 3|a. Chromosomal distribution of CNVs in centenarians
Group	Chromosome	Start	End	# of probes	Cytoband	Gene (s) in the region	Total # of individuals	# of individuals	% of individuals
Cente	chr1	499	81454	9	p36.33	OR4F5,WASH5P,FAM138C,FAM138A,FAM138F	48	6	12.5
Cente	chr1	75704	98984	9	p36.33	-	48	6	12.5
Cente	chr1	77296	79026	6	p36.33	-	48	6	12.5
Cente	chr1	307633	461200	6	p36.33	OR4F16,OR4F3,OR4F29	48	8	16.6667
Cente	chr1	511276	700708	9	p36.33	OR4F16,OR4F3,OR4F29	48	48	100
Cente	chr1	744056	752485	9	p36.33	NCRNA00115	48	11	22.9167
Cente	chr1	1024271	1025066	6	p36.33	C1orf159	48	23	47.9167
Cente	chr1	1404772	1406058	6	p36.33	ATAD3B	48	6	12.5
Cente	chr1	1557744	1673566	9	p36.33	MMP23B,NADK,LOC728661,MMP23A,CDC2L1,CDC2L2,SLC35E2	48	1	2.08333
Cente	chr1	1900237	1901777	6	p36.33	KIAA1751	48	11	22.9167
Cente	chr1	2027515	2028082	6	p36.33	PRKCZ	48	7	14.5833
Cente	chr1	2042821	2045835	6	p36.33	PRKCZ	48	0	0
Cente	chr1	2062346	2314237	9	p36.33	-p36.32SKI,RER1,C1orf86,LOC100129534,LOC100128003,PRKCZ,MORN1	48	14	29.1667
Cente	chr1	2555784	2556619	9	p36.32	-	48	6	12.5
Cente	chr1	2563111	2624042	9	p36.32	-	48	48	100
Cente	chr1	2577782	2604497	9	p36.32	-	48	48	100
Cente	chr1	2604552	2624042	9	p36.32	-	48	46	95.8333
Cente	chr1	2674115	2684820	9	p36.32	-	48	48	100
Cente	chr1	2795966	2837348	9	p36.32	-	48	4	8.33333
Cente	chr1	2882654	2884779	8	p36.32	-	48	1	2.08333
Cente	chr1	3117043	3539057	9	p36.32	PRDM16,MEGF6,WDR8,ARHGEF16,TPRG1L	48	1	2.08333
Cente	chr1	3567199	3710699	9	p36.32	KIAA0495,LRRC47,TP73,LOC388588,CCDC27	48	2	4.16667
Cente	chr1	4037678	4038778	6	p36.32	-	48	34	70.8333
Cente	chr1	4291441	4293588	6	p36.32	-	48	3	6.25
Cente	chr1	6106678	6247065	9	p36.31	GPR153,CHD5,RNF207,ACOT7,HES3,ICMT,RPL22	48	3	6.25
Cente	chr1	6381440	6382138	6	p36.31	-	48	2	4.16667
Cente	chr1	6399215	6444103	9	p36.31	ESPN,TNFRSF25,HES2	48	15	31.25
Cente	chr1	7847539	7848144	6	p36.23	-	48	0	0
Cente	chr1	9518760	9519487	6	p36.22	-	48	0	0
Cente	chr1	10405137	10406094	8	p36.22	-	48	0	0
Cente	chr1	12763195	12975525	9	p36.21	PRAMEF10,HNRNPCL1,LOC649330,PRAMEF22,PRAMEF4,PRAMEF2,PRAMEF7,PRAMEF8,PRAMEF11,PRAMEF6,PRAMEF1	48	2	4.16667
Cente	chr1	12802229	12817305	9	p36.21	PRAMEF11	48	2	4.16667
Cente	chr1	12939879	12949756	6	p36.21	-	48	0	0
Cente	chr1	12960319	12963366	6	p36.21	PRAMEF22	48	0	0
Cente	chr1	12969919	12975525	6	p36.21	-	48	42	87.5
Cente	chr1	12973411	12975525	6	p36.21	-	48	42	87.5
Cente	chr1	13025610	13071008	9	p36.21	PRAMEF5	48	0	0
Cente	chr1	13094575	13100700	9	p36.21	-	48	6	12.5
Cente	chr1	13122648	13125052	6	p36.21	-	48	10	20.8333
Cente	chr1	13192634	13372033	6	p36.21	PRAMEF19,PRAMEF3,PRAMEF18,PRAMEF14,PRAMEF5,PRAMEF15,PRAMEF22,PRAMEF9,PRAMEF8,PRAMEF16,PRAMEF6	48	11	22.9167
Cente	chr1	13192634	13202118	6	p36.21	PRAMEF3,PRAMEF22	48	11	22.9167
Cente	chr1	13213478	13219599	6	p36.21	-	48	11	22.9167
Cente	chr1	13218798	13344895	8	p36.21	PRAMEF9,PRAMEF14,PRAMEF8,PRAMEF15,PRAMEF5,PRAMEF6	48	11	22.9167
Cente	chr1	13285021	13344831	6	p36.21	PRAMEF15,PRAMEF9,PRAMEF14	48	11	22.9167
Cente	chr1	13289881	13305502	6	p36.21	PRAMEF9,PRAMEF15	48	11	22.9167
Cente	chr1	13426574	13429455	6	p36.21	-	48	2	4.16667
Cente	chr1	13479789	13517623	6	p36.21	PRAMEF9,PRAMEF7,PRAMEF8,PRAMEF15	48	0	0
Cente	chr1	13530456	13569207	9	p36.21	PRAMEF19,PRAMEF13,PRAMEF14,PRAMEF18	48	4	8.33333
Cente	chr1	13565810	13568801	6	p36.21	PRAMEF19,PRAMEF18	48	4	8.33333
Cente	chr1	13576157	13583970	6	p36.21	-	48	8	16.6667
Cente	chr1	13579539	13583970	6	p36.21	-	48	8	16.6667
Cente	chr1	13646671	13650046	9	p36.21	-	48	0	0
Cente	chr1	14308898	14311535	9	p36.21	-	48	0	0
Cente	chr1	15237554	15238209	9	p36.21	KIAA1026	48	1	2.08333
Cente	chr1	16024861	16028089	8	p36.21	-	48	0	0
Cente	chr1	16219529	16263470	9	p36.13	CLCNKB,FAM131C,CLCNKA	48	6	12.5
Cente	chr1	16232781	16233521	6	p36.13	CLCNKA	48	6	12.5
Cente	chr1	16707318	16998216	9	p36.13	MSTP2,CROCCL1,ESPNP,MSTP9,NBPF1	48	48	100
Cente	chr1	17048309	17078719	9	p36.13	-	48	48	100
Cente	chr1	17102200	17153475	9	p36.13	CROCC	48	40	83.3333
Cente	chr1	17548473	17549976	6	p36.13	PADI4	48	0	0
Cente	chr1	17548855	17551517	6	p36.13	PADI4	48	0	0
Cente	chr1	17548855	17549976	6	p36.13	PADI4	48	0	0
Cente	chr1	19024337	19024992	6	p36.13	-	48	0	0
Cente	chr1	20369816	20370376	6	p36.12	PLA2G2C	48	0	0
Cente	chr1	21612722	21627315	9	p36.12	-	48	1	2.08333
Cente	chr1	24392931	24396291	9	p36.11	-	48	0	0
Cente	chr1	24676884	24679893	6	p36.11	-	48	1	2.08333
Cente	chr1	24677639	24680227	7	p36.11	-	48	1	2.08333
Cente	chr1	25031314	25034104	6	p36.11	CLIC4	48	1	2.08333
Cente	chr1	25074420	25076013	9	p36.11	-	48	1	2.08333
Cente	chr1	25457812	25537782	9	p36.11	TMEM50A,RHD	48	0	0
Cente	chr1	25482720	25519573	9	p36.11	RHD	48	0	0
Cente	chr1	25561276	25567822	9	p36.11	TMEM50A,RHCE	48	0	0
Cente	chr1	25966835	25967346	6	p36.11	MAN1C1	48	1	2.08333
Cente	chr1	26332157	26337219	8	p36.11	-	48	0	0
Cente	chr1	27359589	27360237	6	p36.11	-	48	4	8.33333
Cente	chr1	29177014	29178897	7	p35.3	EPB41	48	0	0
Cente	chr1	32949045	32974405	9	p35.1	-	48	1	2.08333
Cente	chr1	33494250	33495750	9	p35.1	ZNF362	48	4	8.33333
Cente	chr1	33643386	33649647	9	p35.1	-	48	0	0
Cente	chr1	34874894	34884557	9	p34.3	-	48	0	0
Cente	chr1	37196768	37198598	9	p34.3	GRIK3	48	36	75
Cente	chr1	38856971	38858162	9	p34.3	-	48	0	0
Cente	chr1	39205732	39213224	6	p34.3	-	48	4	8.33333
Cente	chr1	40793794	40801068	9	p34.2	-	48	0	0
Cente	chr1	43466330	43468121	9	p34.2	-	48	0	0
Cente	chr1	43613209	43613816	6	p34.2	-	48	1	2.08333
Cente	chr1	53366780	53368162	6	p32.3	SLC1A7	48	0	0
Cente	chr1	54864917	54868562	9	p32.3	ACOT11	48	0	0
Cente	chr1	54864917	54866382	9	p32.3	ACOT11	48	0	0
Cente	chr1	56173839	56174365	6	p32.3	-	48	3	6.25
Cente	chr1	56603681	56607644	6	p32.2	-	48	9	18.75
Cente	chr1	58832142	58832708	6	p32.1	-	48	1	2.08333
Cente	chr1	59819319	59824956	8	p32.1	FGGY	48	0	0
Cente	chr1	59821214	59822246	9	p32.1	FGGY	48	0	0
Cente	chr1	59878829	59879691	9	p32.1	FGGY	48	0	0
Cente	chr1	61885959	61892332	9	p31.3	-	48	0	0
Cente	chr1	62427437	62429802	9	p31.3	-	48	0	0
Cente	chr1	63477953	63480744	6	p31.3	-	48	4	8.33333
Cente	chr1	65813514	65816341	9	p31.3	LEPR	48	0	0
Cente	chr1	69579477	69580017	6	p31.1	-	48	1	2.08333
Cente	chr1	72527959	72536624	9	p31.1	-	48	0	0
Cente	chr1	74757117	74757838	6	p31.1	TNNI3K	48	6	12.5
Cente	chr1	78421767	78424207	9	p31.1	-	48	0	0
Cente	chr1	79174010	79174513	6	p31.1	ELTD1	48	1	2.08333
Cente	chr1	79993560	79995969	6	p31.1	-	48	0	0
Cente	chr1	79994271	79995549	6	p31.1	-	48	0	0
Cente	chr1	84008759	84009436	8	p31.1	-	48	0	0
Cente	chr1	84160949	84161528	6	p31.1	TTLL7	48	0	0
Cente	chr1	86173335	86177263	9	p22.3	COL24A1	48	0	0
Cente	chr1	86178347	86178857	6	p22.3	COL24A1	48	2	4.16667
Cente	chr1	86513565	86514305	6	p22.3	-	48	2	4.16667
Cente	chr1	88867104	88867896	8	p22.2	-	48	0	0
Cente	chr1	91397322	91397849	6	p22.2	-	48	3	6.25
Cente	chr1	91906701	91907556	6	p22.2	-	48	0	0
Cente	chr1	92004671	92006010	9	p22.1	TGFBR3	48	0	0
Cente	chr1	94060875	94063950	9	p22.1	-	48	0	0
Cente	chr1	99177456	99179919	9	p21.3	PAP2D	48	0	0
Cente	chr1	101781131	101787166	9	p21.2	-	48	0	0
Cente	chr1	103905209	104021976	6	p21.1	AMY1C,AMY2A,AMY1B,AMY1A	48	11	22.9167
Cente	chr1	103905209	104108080	6	p21.1	AMY1C,AMY2A,AMY1B,AMY1A	48	11	22.9167
Cente	chr1	103905209	104029538	6	p21.1	AMY1C,AMY2A,AMY1A,AMY1B	48	11	22.9167
Cente	chr1	103938237	103963339	9	p21.1	AMY2A	48	11	22.9167
Cente	chr1	103945788	104029538	6	p21.1	AMY1C,AMY2A,AMY1B,AMY1A	48	11	22.9167
Cente	chr1	103945788	104021976	6	p21.1	AMY1C,AMY2A,AMY1B,AMY1A	48	11	22.9167
Cente	chr1	103945852	103963339	9	p21.1	AMY2A	48	11	22.9167
Cente	chr1	103954831	103962929	9	p21.1	AMY2A	48	11	22.9167
Cente	chr1	104012016	104022869	6	p21.1	-	48	7	14.5833
Cente	chr1	104470632	104471440	7	p21.1	-	48	0	0
Cente	chr1	104470632	104471609	7	p21.1	-	48	0	0
Cente	chr1	104508146	104509480	9	p21.1	-	48	0	0
Cente	chr1	105020182	105020989	9	p21.1	-	48	0	0
Cente	chr1	105056873	105057712	9	p21.1	-	48	0	0
Cente	chr1	105817336	105824920	9	p21.1	-	48	0	0
Cente	chr1	108204507	108206926	9	p13.3	VAV3	48	0	0
Cente	chr1	108534878	108538928	9	p13.3	SLC25A24	48	0	0
Cente	chr1	108580145	108655448	9	p13.3	NBPF4	48	0	0
Cente	chr1	109374784	109377082	7	p13.3	WDR47	48	0	0
Cente	chr1	109988369	109992645	7	p13.3	-	48	0	0
Cente	chr1	109988760	109991380	9	p13.3	-	48	0	0
Cente	chr1	110016535	110060631	9	p13.3	GSTM1,GSTM5,GSTM2	48	1	2.08333
Cente	chr1	110016535	110046454	9	p13.3	GSTM1,GSTM2	48	1	2.08333
Cente	chr1	112494152	112506316	9	p13.2	-	48	0	0
Cente	chr1	115818132	115818942	6	p13.2	-	48	0	0
Cente	chr1	116031047	116034619	7	p13.1	VANGL1	48	0	0
Cente	chr1	116031092	116032896	6	p13.1	VANGL1	48	0	0
Cente	chr1	116931478	117006203	9	p13.1	IGSF3	48	6	12.5
Cente	chr1	117682243	117683418	6	p12	-	48	0	0
Cente	chr1	120330616	120433323	9	p12	NOTCH2	48	46	95.8333
Cente	chr1	120477470	120478187	6	p12	-	48	0	0
Cente	chr1	120639854	120640383	6	p12	-	48	1	2.08333
Cente	chr1	120805585	120840316	9	p11.2	-	48	48	100
Cente	chr1	121053160	121137072	6	p11.2	#NAME?	48	19	39.5833
Cente	chr1	142097725	142099955	9	q12	-	48	0	0
Cente	chr1	142123701	142125636	6	q12	-	48	10	20.8333
Cente	chr1	142612557	142614315	6	q21.1	-	48	13	27.0833
Cente	chr1	142624524	142625150	6	q21.1	-	48	2	4.16667
Cente	chr1	142857165	142869211	6	q21.1	-	48	1	2.08333
Cente	chr1	143522106	143523288	6	q21.1	NBPF20	48	4	8.33333
Cente	chr1	143854096	143854729	6	q21.1	-	48	0	0
Cente	chr1	143900204	144090651	9	q21.1	NBPF10,NOTCH2NL	48	4	8.33333
Cente	chr1	144746391	144750437	6	q21.1	LOC200030,NBPF11	48	2	4.16667
Cente	chr1	144926034	144932236	9	q21.1	-	48	48	100
Cente	chr1	146043653	146047480	6	q21.1	LOC200030,NBPF11	48	1	2.08333
Cente	chr1	147302148	147516215	9	q21.1	-	48	32	66.6667
Cente	chr1	147974282	148061895	9	q21.1	#NAME?	48	2	4.16667
Cente	chr1	149126912	149129465	9	q21.2	-	48	0	0
Cente	chr1	150346612	150350663	9	q21.3	TCHH	48	1	2.08333
Cente	chr1	150452533	150460093	9	q21.3	HRNR	48	20	41.6667
Cente	chr1	150544324	150546204	6	q21.3	FLG	48	24	50
Cente	chr1	150822234	150856715	9	q21.3	LCE3C,LCE3B	48	0	0
Cente	chr1	151026713	151037738	9	q21.3	LCE1E,LCE1D	48	0	0
Cente	chr1	155440279	155443057	9	q23.1	-	48	0	0
Cente	chr1	156317235	156317892	6	q23.1	KIRREL	48	0	0
Cente	chr1	156993484	156994714	9	q23.1	-	48	0	0
Cente	chr1	157134152	157136674	9	q23.1	-	48	0	0
Cente	chr1	157279390	157286455	9	q23.1	IFI16	48	0	0
Cente	chr1	157915386	157916253	9	q23.2	-	48	0	0
Cente	chr1	159675687	159709344	9	q23.3	-	48	48	100
Cente	chr1	159746569	159913382	9	q23.3	FCGR2B,FCGR3B,HSPA7,HSPA6,FCGR2A,FCGR3A,FCGR2C	48	0	0
Cente	chr1	160497369	160497846	6	q23.3	NOS1AP	48	0	0
Cente	chr1	166031981	166033855	9	q24.2	-	48	0	0
Cente	chr1	166555073	166556795	9	q24.2	-	48	0	0
Cente	chr1	166693626	166695474	6	q24.2	-	48	2	4.16667
Cente	chr1	167270951	167271957	9	q24.2	-	48	0	0
Cente	chr1	167493477	167508756	9	q24.2	NME7	48	0	0
Cente	chr1	173063237	173068473	9	q25.1	RABGAP1L	48	0	0
Cente	chr1	173338098	173342827	6	q25.1	TNN	48	0	0
Cente	chr1	176761859	176762603	6	q25.2	-	48	0	0
Cente	chr1	177596451	177601717	9	q25.2	-	48	0	0
Cente	chr1	177734262	177736379	6	q25.2	C1orf125	48	0	0
Cente	chr1	177873980	177874648	6	q25.2	TDRD5	48	0	0
Cente	chr1	179017029	179022129	9	q25.3	XPR1	48	0	0
Cente	chr1	181431584	181432323	7	q25.3	LAMC2	48	1	2.08333
Cente	chr1	183203580	183204088	6	q25.3	FAM129A	48	3	6.25
Cente	chr1	185982371	185988901	9	q31.1	-	48	0	0
Cente	chr1	189923760	189927690	9	q31.2	-	48	0	0
Cente	chr1	190183033	190185190	6	q31.2	-	48	0	0
Cente	chr1	190183033	190185184	6	q31.2	-	48	0	0
Cente	chr1	190183600	190185190	6	q31.2	-	48	0	0
Cente	chr1	191127054	191128549	6	q31.2	-	48	0	0
Cente	chr1	192617034	192618267	6	q31.3	-	48	0	0
Cente	chr1	192717908	192719802	9	q31.3	-	48	0	0
Cente	chr1	195046026	195048396	9	q31.3	-	48	0	0
Cente	chr1	195088605	195185893	9	q31.3	CFHR4	48	0	0
Cente	chr1	195767154	195769889	6	q31.3	DENND1B	48	9	18.75
Cente	chr1	196571757	196577159	9	q31.3	-	48	0	0
Cente	chr1	197040425	197041994	9	q31.3	-	48	0	0
Cente	chr1	197376789	197380534	9	q31.3	-	48	0	0
Cente	chr1	197705326	197706985	6	q32.1	-	48	2	4.16667
Cente	chr1	197829410	197833274	6	q32.1	-	48	0	0
Cente	chr1	197830565	197833274	6	q32.1	-	48	0	0
Cente	chr1	199490904	199494499	6	q32.1	-	48	18	37.5
Cente	chr1	200710001	200723801	9	q32.1	PPP1R12B	48	0	0
Cente	chr1	200732501	200749601	9	q32.1	PPP1R12B	48	0	0
Cente	chr1	200751301	200762301	9	q32.1	PPP1R12B	48	0	0
Cente	chr1	200764101	200780501	9	q32.1	PPP1R12B	48	0	0
Cente	chr1	200782401	200797101	9	q32.1	PPP1R12B	48	0	0
Cente	chr1	201330729	201331890	6	q32.1	-	48	0	0
Cente	chr1	201951054	201952979	6	q32.1	ATP2B4	48	0	0
Cente	chr1	201951387	201952656	6	q32.1	ATP2B4	48	0	0
Cente	chr1	202647732	202651622	6	q32.1	-	48	0	0
Cente	chr1	204622578	204650235	9	q32.1	SRGAP2	48	48	100
Cente	chr1	205608618	205612197	6	q32.2	-	48	0	0
Cente	chr1	205763104	205821509	9	q32.2	CR1	48	0	0
Cente	chr1	205907825	205912404	9	q32.2	CR1L	48	0	0
Cente	chr1	208144616	208152585	9	q32.2	-	48	0	0
Cente	chr1	209436373	209437063	6	q32.2	-	48	0	0
Cente	chr1	210031801	210032701	9	q32.3	LPGAT1	48	0	0
Cente	chr1	211071486	211079763	9	q32.3	C1orf227	48	0	0
Cente	chr1	213558855	213567706	9	q41	-	48	0	0
Cente	chr1	216312248	216313117	6	q41	-	48	3	6.25
Cente	chr1	216984203	216989392	6	q41	-	48	1	2.08333
Cente	chr1	218569635	218570146	9	q41	-	48	0	0
Cente	chr1	219281511	219282616	6	q41	-	48	1	2.08333
Cente	chr1	219870530	219872497	6	q41	-	48	0	0
Cente	chr1	220440566	220447122	9	q41	-	48	0	0
Cente	chr1	221889829	221891318	6	q41	CAPN8	48	0	0
Cente	chr1	225232824	225233388	6	q42.13	CABC1	48	1	2.08333
Cente	chr1	226321898	226327823	9	q42.13	-	48	0	0
Cente	chr1	226783177	226810722	9	q42.13	-	48	0	0
Cente	chr1	226811716	226840446	6	q42.13	-	48	0	0
Cente	chr1	227439909	227440632	6	q42.13	-	48	0	0
Cente	chr1	227879149	227887254	9	q42.13	-	48	0	0
Cente	chr1	230525246	230526864	9	q42.2	-	48	0	0
Cente	chr1	231534565	231535081	6	q42.2	KIAA1804	48	1	2.08333
Cente	chr1	232385802	232386274	6	q42.2	SLC35F3	48	0	0
Cente	chr1	232978568	233024889	9	q42.3	-	48	7	14.5833
Cente	chr1	234615681	234618090	6	q43	-	48	5	10.4167
Cente	chr1	234943578	234944997	6	q43	ACTN2	48	0	0
Cente	chr1	234985539	234987149	6	q43	ACTN2	48	0	0
Cente	chr1	236817476	236818661	9	q43	-	48	0	0
Cente	chr1	238459885	238461481	9	q43	FMN2	48	0	0
Cente	chr1	241186957	241256586	9	q43	-	48	0	0
Cente	chr1	241186979	241256586	9	q43	-	48	0	0
Cente	chr1	241186979	241196978	9	q43	-	48	0	0
Cente	chr1	241703401	241704384	9	q44	SDCCAG8	48	0	0
Cente	chr1	241849373	241850488	6	q44	AKT3	48	45	93.75
Cente	chr1	243332881	243333626	6	q44	EFCAB2	48	0	0
Cente	chr1	243672564	243674450	9	q44	KIF26B	48	0	0
Cente	chr1	244204440	244207016	6	q44	SMYD3	48	0	0
Cente	chr1	244481074	244482220	6	q44	SMYD3	48	0	0
Cente	chr1	244608941	244610355	9	q44	SMYD3	48	0	0
Cente	chr1	244617632	244619964	6	q44	SMYD3	48	0	0
Cente	chr1	244714189	244715255	7	q44	-	48	0	0
Cente	chr1	244749795	244752090	9	q44	-	48	0	0
Cente	chr1	245358773	245359993	6	q44	-	48	0	0
Cente	chr1	246221157	246222161	9	q44	OR2L13	48	0	0
Cente	chr1	246612917	246614970	9	q44	-	48	0	0
Cente	chr1	246637784	246639336	6	q44	-	48	0	0
Cente	chr1	246672132	246676474	9	q44	-	48	0	0
Cente	chr1	246676539	246692415	9	q44	OR2T2	48	0	0
Cente	chr1	246804638	246862141	9	q44	OR2T11,OR2T34,OR2T10	48	0	0
Cente	chr1	246863925	246864725	6	q44	-	48	0	0
Cente	chr1	246874945	246875514	6	q44	-	48	0	0
Cente	chr1	246932508	246942695	9	q44	-	48	0	0
Cente	chr1	247056376	247057061	6	q44	-	48	0	0
Cente	chr1	247111544	247117170	9	q44	ZNF692	48	10	20.8333
Cente	chr2	22585	24787	9	p25.3	-	48	0	0
Cente	chr2	197761	205529	9	p25.3	-	48	1	2.08333
Cente	chr2	283607	284402	6	p25.3	-	48	15	31.25
Cente	chr2	296307	299117	9	p25.3	-	48	0	0
Cente	chr2	388384	391204	9	p25.3	-	48	0	0
Cente	chr2	410417	411228	6	p25.3	-	48	27	56.25
Cente	chr2	416375	417525	6	p25.3	-	48	2	4.16667
Cente	chr2	432008	433033	6	p25.3	-	48	1	2.08333
Cente	chr2	485037	485861	6	p25.3	-	48	0	0
Cente	chr2	729601	730801	6	p25.3	-	48	4	8.33333
Cente	chr2	897782	899792	9	p25.3	-	48	0	0
Cente	chr2	913733	915448	6	p25.3	-	48	2	4.16667
Cente	chr2	998223	1000537	8	p25.3	SNTG2	48	0	0
Cente	chr2	1079649	1080699	6	p25.3	SNTG2	48	0	0
Cente	chr2	1091650	1092323	6	p25.3	SNTG2	48	4	8.33333
Cente	chr2	1092977	1094694	6	p25.3	SNTG2	48	6	12.5
Cente	chr2	1208584	1209794	6	p25.3	SNTG2	48	16	33.3333
Cente	chr2	1325040	1329150	6	p25.3	SNTG2	48	0	0
Cente	chr2	1336955	1337726	6	p25.3	SNTG2	48	1	2.08333
Cente	chr2	1504719	1521073	9	p25.3	TPO	48	0	0
Cente	chr2	1507341	1514334	9	p25.3	TPO	48	0	0
Cente	chr2	1548076	1549177	6	p25.3	-	48	6	12.5
Cente	chr2	1685743	1687549	7	p25.3	PXDN	48	0	0
Cente	chr2	1689235	1690212	6	p25.3	PXDN	48	9	18.75
Cente	chr2	2016914	2019478	6	p25.3	MYT1L	48	0	0
Cente	chr2	2240431	2242197	6	p25.3	MYT1L	48	19	39.5833
Cente	chr2	2562810	2564240	9	p25.3	-	48	7	14.5833
Cente	chr2	2705147	2705842	9	p25.3	-	48	0	0
Cente	chr2	2777617	2778107	9	p25.3	-	48	0	0
Cente	chr2	3419422	3421257	9	p25.3	TTC15	48	0	0
Cente	chr2	3696967	3698202	9	p25.3	ALLC	48	0	0
Cente	chr2	3710705	3715673	9	p25.3	ALLC	48	0	0
Cente	chr2	3800563	3801547	6	p25.3	-	48	4	8.33333
Cente	chr2	3826006	3826542	6	p25.3	-	48	2	4.16667
Cente	chr2	5653565	5654755	9	p25.2	-	48	0	0
Cente	chr2	5749750	5754750	9	p25.2	SOX11	48	19	39.5833
Cente	chr2	5749750	5752250	9	p25.2	SOX11	48	19	39.5833
Cente	chr2	6317978	6319604	9	p25.2	-	48	0	0
Cente	chr2	9463600	9464235	6	p25.1	ITGB1BP1	48	10	20.8333
Cente	chr2	9842985	9846510	9	p25.1	-	48	0	0
Cente	chr2	10068005	10075137	9	p25.1	-	48	19	39.5833
Cente	chr2	10593747	10594425	9	p25.1	-	48	9	18.75
Cente	chr2	10619970	10622306	9	p25.1	-	48	0	0
Cente	chr2	11911456	11912751	9	p25.1	-	48	0	0
Cente	chr2	11936443	11939000	9	p25.1	-	48	0	0
Cente	chr2	11936443	11945511	6	p25.1	-	48	0	0
Cente	chr2	12229279	12230124	9	p25.1	-	48	0	0
Cente	chr2	13004883	13010647	9	p24.3	-	48	0	0
Cente	chr2	14621617	14627496	9	p24.3	-	48	0	0
Cente	chr2	15083592	15084315	6	p24.3	-	48	1	2.08333
Cente	chr2	16168400	16169110	6	p24.3	-	48	2	4.16667
Cente	chr2	17982326	17983503	6	p24.2	-	48	0	0
Cente	chr2	17982337	17982891	6	p24.2	-	48	0	0
Cente	chr2	18866351	18866847	6	p24.2	-	48	0	0
Cente	chr2	19631016	19634043	9	p24.1	-	48	0	0
Cente	chr2	22181859	22185387	9	p24.1	-	48	0	0
Cente	chr2	23922680	23923223	6	p23.3	ATAD2B	48	4	8.33333
Cente	chr2	24166015	24169246	6	p23.3	-	48	3	6.25
Cente	chr2	24453732	24464909	9	p23.3	-	48	0	0
Cente	chr2	24827387	24827942	6	p23.3	NCOA1	48	4	8.33333
Cente	chr2	30772049	30779696	6	p23.1	-	48	0	0
Cente	chr2	33078009	33080817	9	p22.3	LTBP1	48	0	0
Cente	chr2	33617977	33621197	9	p22.3	RASGRP3	48	0	0
Cente	chr2	34377193	34379324	6	p22.3	-	48	12	25
Cente	chr2	34548934	34590089	9	p22.3	-	48	0	0
Cente	chr2	34819216	34820134	9	p22.3	-	48	0	0
Cente	chr2	35829759	35850986	9	p22.3	-	48	0	0
Cente	chr2	36069828	36071896	6	p22.3	-	48	1	2.08333
Cente	chr2	37811582	37859388	9	p22.2	-	48	10	20.8333
Cente	chr2	38924868	38925447	6	p22.1	DHX57	48	4	8.33333
Cente	chr2	40465808	40468286	9	p22.1	SLC8A1	48	0	0
Cente	chr2	41091877	41104422	9	p22.1	-	48	0	0
Cente	chr2	41629512	41634678	9	p21	-	48	0	0
Cente	chr2	41826678	41829367	6	p21	-	48	1	2.08333
Cente	chr2	42199654	42200606	6	p21	-	48	0	0
Cente	chr2	42300860	42306117	9	p21	EML4	48	0	0
Cente	chr2	44320425	44322053	6	p21	-	48	0	0
Cente	chr2	45611617	45613496	9	p21	SRBD1	48	0	0
Cente	chr2	46821324	46832464	9	p21	SOCS5	48	0	0
Cente	chr2	49387224	49392786	9	p16.3	-	48	0	0
Cente	chr2	51780138	51781276	9	p16.3	-	48	0	0
Cente	chr2	52602921	52638820	9	p16.3	-	48	0	0
Cente	chr2	53411428	53413564	6	p16.2	-	48	0	0
Cente	chr2	53479276	53481505	6	p16.2	-	48	2	4.16667
Cente	chr2	55936976	55937482	6	p16.1	-	48	3	6.25
Cente	chr2	56502904	56509204	6	p16.1	-	48	14	29.1667
Cente	chr2	56505468	56509204	9	p16.1	-	48	14	29.1667
Cente	chr2	59476800	59484511	9	p16.1	-	48	0	0
Cente	chr2	60632250	60634750	9	p16.1	BCL11A	48	0	0
Cente	chr2	66039437	66050573	9	p14	-	48	0	0
Cente	chr2	66359130	66361117	9	p14	-	48	0	0
Cente	chr2	69978299	69979059	6	p14	SNRNP27	48	0	0
Cente	chr2	71195714	71201320	9	p13.3	MCEE	48	0	0
Cente	chr2	76380007	76382401	6	p12	-	48	9	18.75
Cente	chr2	76698302	76698967	6	p12	-	48	0	0
Cente	chr2	76954310	76955393	7	p12	LRRTM4	48	0	0
Cente	chr2	78930135	78934798	9	p12	-	48	0	0
Cente	chr2	82889186	82889939	6	p12	-	48	0	0
Cente	chr2	86982249	87006766	6	p11.2	RGPD1	48	0	0
Cente	chr2	87199202	87820922	9	p11.2	NCRNA00152	48	46	95.8333
Cente	chr2	87199202	87483783	9	p11.2	-	48	46	95.8333
Cente	chr2	87413126	87512579	9	p11.2	-	48	46	95.8333
Cente	chr2	87413126	87476636	9	p11.2	-	48	46	95.8333
Cente	chr2	88603095	88603600	6	p11.2	-	48	0	0
Cente	chr2	88941926	89411510	9	p11.2	-	48	0	0
Cente	chr2	88941926	88989402	9	p11.2	-	48	0	0
Cente	chr2	88948216	89411510	9	p11.2	-	48	0	0
Cente	chr2	89056791	89078186	9	p11.2	-	48	0	0
Cente	chr2	89325517	89348836	9	p11.2	-	48	0	0
Cente	chr2	89561597	89913809	9	p11.2	-	48	38	79.1667
Cente	chr2	89866691	89958801	9	p11.2	-	48	38	79.1667
Cente	chr2	89897619	89912434	9	p11.2	-	48	38	79.1667
Cente	chr2	89901459	89904217	9	p11.2	-	48	38	79.1667
Cente	chr2	89956086	89958801	6	p11.2	-	48	1	2.08333
Cente	chr2	91054055	91275729	9	p11.1	LOC654342	48	37	77.0833
Cente	chr2	91054055	91072098	9	p11.1	-	48	37	77.0833
Cente	chr2	91054055	91120608	9	p11.1	-	48	37	77.0833
Cente	chr2	91324646	91336829	9	p11.1	GGT8P	48	2	4.16667
Cente	chr2	91506043	91552104	9	p11.1	-	48	1	2.08333
Cente	chr2	95879317	95891567	9	q11.2	-	48	33	68.75
Cente	chr2	95955189	95987142	9	q11.2	-	48	11	22.9167
Cente	chr2	97507052	97523161	9	q11.2	ANKRD36B	48	0	0
Cente	chr2	101599029	101599823	6	q11.2	-	48	0	0
Cente	chr2	105714269	105719711	9	q12.2	-	48	0	0
Cente	chr2	106061461	106062326	8	q12.2	-	48	0	0
Cente	chr2	106246513	106252930	9	q12.2	-	48	0	0
Cente	chr2	107383126	107385883	9	q12.3	-	48	0	0
Cente	chr2	107641730	107644766	9	q12.3	-	48	0	0
Cente	chr2	107810311	107811812	6	q12.3	RGPD4	48	9	18.75
Cente	chr2	108221762	108222763	9	q12.3	-	48	0	0
Cente	chr2	108677086	108678542	6	q13	-	48	2	4.16667
Cente	chr2	110040419	110090723	9	q13	LOC440895,LIMS3-LOC440895	48	1	2.08333
Cente	chr2	110561454	110573471	6	q13	LOC151009	48	1	2.08333
Cente	chr2	110588011	110634474	9	q13	LIMS3-LOC440895	48	1	2.08333
Cente	chr2	111697125	111699475	9	q13	-	48	0	0
Cente	chr2	112587674	112589694	8	q13	TMEM87B	48	0	0
Cente	chr2	112761633	112766181	9	q13	ZC3H6	48	4	8.33333
Cente	chr2	114039297	114078338	9	q14.1	WASH2P,FAM138B,MGC13005	48	23	47.9167
Cente	chr2	114124665	114127756	6	q14.1	-	48	0	0
Cente	chr2	114558359	114559240	6	q14.1	-	48	0	0
Cente	chr2	115912754	115913582	6	q14.1	DPP10	48	0	0
Cente	chr2	116217719	116219847	9	q14.1	DPP10	48	0	0
Cente	chr2	118566883	118568468	6	q14.1	INSIG2	48	0	0
Cente	chr2	118597881	118598728	9	q14.1	-	48	0	0
Cente	chr2	118776753	118779157	6	q14.2	-	48	0	0
Cente	chr2	121513996	121515257	7	q14.2	-	48	0	0
Cente	chr2	121773675	121774206	6	q14.2	-	48	0	0
Cente	chr2	123193761	123198939	9	q14.3	-	48	0	0
Cente	chr2	124560185	124561907	6	q14.3	CNTNAP5	48	3	6.25
Cente	chr2	126084727	126086746	9	q14.3	-	48	0	0
Cente	chr2	126094787	126102434	6	q14.3	-	48	0	0
Cente	chr2	126095237	126097218	6	q14.3	-	48	0	0
Cente	chr2	126159644	126168438	9	q14.3	-	48	0	0
Cente	chr2	128690603	128895736	9	q14.3	HS6ST1	48	1	2.08333
Cente	chr2	129354960	129363051	9	q14.3	-	48	0	0
Cente	chr2	129500983	129503644	9	q14.3	-	48	0	0
Cente	chr2	129958916	129967401	9	q21.1	-	48	0	0
Cente	chr2	130154344	130161862	6	q21.1	-	48	0	0
Cente	chr2	130449239	130451414	9	q21.1	-	48	0	0
Cente	chr2	131030431	131038196	6	q21.1	-	48	1	2.08333
Cente	chr2	131172429	131182606	9	q21.1	-	48	0	0
Cente	chr2	131331321	131337936	6	q21.1	-	48	7	14.5833
Cente	chr2	132237768	132269821	9	q21.2	C2orf27B,C2orf27A	48	1	2.08333
Cente	chr2	132635362	132763763	9	q21.2	NCRNA00164	48	48	100
Cente	chr2	132867944	132868799	6	q21.2	-	48	0	0
Cente	chr2	132868909	132869799	8	q21.2	-	48	0	0
Cente	chr2	135080735	135084050	6	q21.3	TMEM163	48	0	0
Cente	chr2	137782631	137789641	6	q22.1	THSD7B	48	1	2.08333
Cente	chr2	142041483	142044679	9	q22.1	LRP1B	48	0	0
Cente	chr2	142067427	142067941	6	q22.1	LRP1B	48	4	8.33333
Cente	chr2	146579068	146593582	9	q22.3	-	48	0	0
Cente	chr2	147658115	147663262	6	q22.3	-	48	3	6.25
Cente	chr2	150739394	150746450	9	q23.3	-	48	0	0
Cente	chr2	152144021	152172216	9	q23.3	NEB	48	0	0
Cente	chr2	153167925	153169715	9	q23.3	FMNL2	48	0	0
Cente	chr2	153503982	153508012	9	q23.3	-	48	0	0
Cente	chr2	154603861	154607559	9	q24.1	GALNT13	48	0	0
Cente	chr2	156541942	156544979	9	q24.1	-	48	0	0
Cente	chr2	159370154	159371129	9	q24.1	DAPL1	48	0	0
Cente	chr2	159806344	159808480	6	q24.2	WDSUB1	48	0	0
Cente	chr2	161768062	161777480	9	q24.2	TANK	48	0	0
Cente	chr2	162040832	162042198	6	q24.2	-	48	35	72.9167
Cente	chr2	164349439	164353966	9	q24.3	-	48	0	0
Cente	chr2	166231052	166231616	6	q24.3	CSRNP3	48	0	0
Cente	chr2	168604024	168604595	6	q24.3	STK39	48	1	2.08333
Cente	chr2	169813388	169819406	6	q31.1	LRP2	48	1	2.08333
Cente	chr2	170455298	170455846	6	q31.1	UBR3	48	0	0
Cente	chr2	172614660	172618321	6	q31.1	MAP1D	48	0	0
Cente	chr2	172616256	172618321	9	q31.1	MAP1D	48	0	0
Cente	chr2	172712606	172715556	6	q31.1	-	48	48	100
Cente	chr2	174301192	174305814	7	q31.1	-	48	0	0
Cente	chr2	174798774	174799312	6	q31.1	OLA1	48	1	2.08333
Cente	chr2	178449241	178450364	6	q31.2	PDE11A	48	0	0
Cente	chr2	178519623	178520132	6	q31.2	PDE11A	48	0	0
Cente	chr2	178546030	178556101	9	q31.2	PDE11A	48	0	0
Cente	chr2	178564675	178565468	9	q31.2	PDE11A	48	0	0
Cente	chr2	179768355	179791457	9	q31.2	SESTD1	48	0	0
Cente	chr2	179774975	179789677	9	q31.2	SESTD1	48	0	0
Cente	chr2	179775963	179781133	9	q31.2	SESTD1	48	0	0
Cente	chr2	179935186	179935769	6	q31.2	-	48	0	0
Cente	chr2	180119664	180130418	9	q31.2	ZNF385B	48	0	0
Cente	chr2	183793691	183799241	9	q32.1	-	48	0	0
Cente	chr2	186449668	186455613	6	q32.1	-	48	0	0
Cente	chr2	188827878	188829223	9	q32.1	-	48	0	0
Cente	chr2	195120571	195121208	6	q32.3	-	48	1	2.08333
Cente	chr2	195687880	195692616	9	q32.3	-	48	0	0
Cente	chr2	195880637	195882338	9	q32.3	-	48	0	0
Cente	chr2	201987796	201988493	6	q33.1	TRAK2	48	0	0
Cente	chr2	202081864	202083495	7	q33.1	ALS2CR11	48	2	4.16667
Cente	chr2	203607766	203612122	9	q33.2	NBEAL1	48	0	0
Cente	chr2	203890300	203899719	9	q33.2	-	48	1	2.08333
Cente	chr2	205225763	205227528	9	q33.2	PARD3B	48	0	0
Cente	chr2	205836301	205838466	9	q33.3	PARD3B	48	0	0
Cente	chr2	206791162	206824216	9	q33.3	-	48	0	0
Cente	chr2	207414604	207416368	6	q33.3	-	48	0	0
Cente	chr2	208059097	208067649	9	q33.3	-	48	0	0
Cente	chr2	208769275	208769892	6	q33.3	-	48	2	4.16667
Cente	chr2	209651020	209657217	6	q34	-	48	1	2.08333
Cente	chr2	211997972	212000944	9	q34	ERBB4	48	0	0
Cente	chr2	212479871	212483340	9	q34	ERBB4	48	0	0
Cente	chr2	212892198	212900247	9	q34	ERBB4	48	0	0
Cente	chr2	213078490	213079158	6	q34	ERBB4	48	0	0
Cente	chr2	214582951	214584088	9	q34	SPAG16	48	0	0
Cente	chr2	215437065	215439115	6	q35	-	48	0	0
Cente	chr2	215437065	215439088	6	q35	-	48	0	0
Cente	chr2	215438204	215438814	9	q35	-	48	0	0
Cente	chr2	219760351	219764185	6	q35	-	48	48	100
Cente	chr2	219761436	219764185	6	q35	-	48	48	100
Cente	chr2	219915162	220098787	9	q35	DNPEP,DES,SPEG,ACCN4,GMPPA	48	7	14.5833
Cente	chr2	221589945	221591450	9	q36.1	-	48	0	0
Cente	chr2	221938526	221941971	9	q36.1	-	48	0	0
Cente	chr2	223573334	223578127	9	q36.1	-	48	0	0
Cente	chr2	225001197	225002177	6	q36.2	-	48	48	100
Cente	chr2	226873606	226879267	9	q36.3	-	48	0	0
Cente	chr2	227050691	227055696	9	q36.3	-	48	0	0
Cente	chr2	229157636	229160344	9	q36.3	-	48	0	0
Cente	chr2	230585280	230587670	9	q36.3	FBXO36	48	0	0
Cente	chr2	232404177	232422047	6	q37.1	-	48	1	2.08333
Cente	chr2	235218802	235223263	6	q37.1	-	48	0	0
Cente	chr2	235584079	235584602	6	q37.2	SH3BP4	48	0	0
Cente	chr2	238095013	238095974	6	q37.3	MLPH	48	0	0
Cente	chr2	238115980	238119136	9	q37.3	MLPH	48	0	0
Cente	chr2	238683238	238684194	6	q37.3	ESPNL	48	0	0
Cente	chr2	238690502	238693787	9	q37.3	ESPNL	48	1	2.08333
Cente	chr2	238869374	238870079	6	q37.3	-	48	0	0
Cente	chr2	239074047	239074605	6	q37.3	-	48	4	8.33333
Cente	chr2	239290919	239292247	6	q37.3	-	48	15	31.25
Cente	chr2	239349811	239351006	9	q37.3	-	48	1	2.08333
Cente	chr2	240696270	240696955	6	q37.3	-	48	1	2.08333
Cente	chr2	241213584	241214704	7	q37.3	-	48	16	33.3333
Cente	chr2	241366399	241370159	9	q37.3	KIF1A	48	2	4.16667
Cente	chr2	241563538	241570869	9	q37.3	-	48	0	0
Cente	chr2	242154846	242156009	6	q37.3	BOK	48	0	0
Cente	chr2	242177893	242179344	6	q37.3	THAP4	48	43	89.5833
Cente	chr2	242437408	242439788	8	q37.3	-	48	0	0
Cente	chr2	242503102	242597218	9	q37.3	-	48	44	91.6667
Cente	chr2	242503102	242710346	9	q37.3	LOC728323	48	44	91.6667
Cente	chr2	242597218	242601610	6	q37.3	-	48	44	91.6667
Cente	chr2	242601498	242710346	9	q37.3	LOC728323	48	44	91.6667
Cente	chr2	242733479	242751106	9	q37.3	LOC728323	48	0	0
Cente	chr3	35025	38479	9	p26.3	-	48	0	0
Cente	chr3	150899	152318	6	p26.3	-	48	0	0
Cente	chr3	203631	209368	9	p26.3	-	48	0	0
Cente	chr3	278487	279225	6	p26.3	CHL1	48	0	0
Cente	chr3	586991	638369	9	p26.3	-	48	48	100
Cente	chr3	965695	971780	9	p26.3	-	48	1	2.08333
Cente	chr3	1007760	1014425	9	p26.3	-	48	1	2.08333
Cente	chr3	1340610	1342199	9	p26.3	CNTN6	48	1	2.08333
Cente	chr3	1654824	1656111	6	p26.3	-	48	0	0
Cente	chr3	1892743	1898214	9	p26.3	-	48	0	0
Cente	chr3	2003578	2004063	6	p26.3	-	48	0	0
Cente	chr3	2470708	2471402	6	p26.3	CNTN4	48	0	0
Cente	chr3	3455989	3456986	9	p26.3	-	48	0	0
Cente	chr3	5509615	5514260	9	p26.1	-	48	0	0
Cente	chr3	6625271	6629513	9	p26.1	-	48	0	0
Cente	chr3	6675833	6676342	6	p26.1	-	48	7	14.5833
Cente	chr3	7375041	7377164	9	p26.1	GRM7	48	0	0
Cente	chr3	8300612	8301814	9	p26.1	-	48	0	0
Cente	chr3	8428486	8429426	6	p26.1	-	48	2	4.16667
Cente	chr3	10213123	10215658	9	p25.3	IRAK2	48	0	0
Cente	chr3	10372401	10372919	6	p25.3	ATP2B2	48	10	20.8333
Cente	chr3	11385253	11389707	9	p25.3	ATG7	48	0	0
Cente	chr3	13116525	13117575	6	p25.1	-	48	1	2.08333
Cente	chr3	13656186	13657278	6	p25.1	-	48	0	0
Cente	chr3	16214126	16216320	9	p24.3	GALNTL2	48	0	0
Cente	chr3	18704950	18705785	6	p24.3	-	48	0	0
Cente	chr3	21686857	21687517	6	p24.3	ZNF385D	48	0	0
Cente	chr3	21698730	21700965	8	p24.3	ZNF385D	48	0	0
Cente	chr3	22254443	22261402	9	p24.3	-	48	0	0
Cente	chr3	26425966	26427261	9	p24.1	-	48	0	0
Cente	chr3	28367063	28368319	9	p24.1	-	48	0	0
Cente	chr3	28785035	28792822	9	p24.1	-	48	0	0
Cente	chr3	30387956	30388747	6	p24.1	-	48	1	2.08333
Cente	chr3	32077088	32082966	9	p23	-	48	0	0
Cente	chr3	32781766	32783082	6	p22.3	CNOT10	48	1	2.08333
Cente	chr3	33528208	33529077	6	p22.3	CLASP2	48	14	29.1667
Cente	chr3	37953474	37961880	9	p22.2	CTDSPL	48	0	0
Cente	chr3	41793066	41796496	6	p22.1	ULK4	48	4	8.33333
Cente	chr3	46769428	46826524	9	p21.31	-	48	0	0
Cente	chr3	47959770	47961378	9	p21.31	MAP4	48	0	0
Cente	chr3	49270980	49272055	6	p21.31	-	48	9	18.75
Cente	chr3	49469202	49469723	6	p21.31	-	48	1	2.08333
Cente	chr3	49695755	49710855	9	p21.31	APEH,MST1,RNF123	48	21	43.75
Cente	chr3	49696175	49708591	9	p21.31	RNF123	48	21	43.75
Cente	chr3	49696175	49702090	9	p21.31	RNF123,MST1	48	21	43.75
Cente	chr3	49701381	49708591	9	p21.31	RNF123	48	21	43.75
Cente	chr3	49951150	49951980	6	p21.31	-	48	5	10.4167
Cente	chr3	50098801	50099740	6	p21.31	-	48	0	0
Cente	chr3	50741443	50742235	6	p21.31	DOCK3	48	2	4.16667
Cente	chr3	51029475	51033016	6	p21.31	DOCK3	48	4	8.33333
Cente	chr3	53002107	53014126	9	p21.1	SFMBT1	48	0	0
Cente	chr3	56582763	56596571	9	p14.3	CCDC66	48	0	0
Cente	chr3	57456071	57456762	6	p14.3	DNAH12	48	1	2.08333
Cente	chr3	58773529	58783389	9	p14.2	C3orf67	48	0	0
Cente	chr3	61102231	61103214	9	p14.2	FHIT	48	0	0
Cente	chr3	61360271	61361052	6	p14.2	-	48	0	0
Cente	chr3	65092777	65094831	9	p14.1	-	48	0	0
Cente	chr3	65163961	65189775	9	p14.1	-	48	0	0
Cente	chr3	65777439	65778042	7	p14.1	MAGI1	48	0	0
Cente	chr3	68714679	68722940	9	p14.1	-	48	0	0
Cente	chr3	68822189	68830557	9	p14.1	-	48	0	0
Cente	chr3	70096122	70096640	6	p14.1	MITF	48	13	27.0833
Cente	chr3	72862677	72868750	9	p13	-	48	0	0
Cente	chr3	75647561	75698004	9	p12.3	-	48	0	0
Cente	chr3	75671028	75692386	9	p12.3	-	48	0	0
Cente	chr3	75671028	75688565	9	p12.3	-	48	0	0
Cente	chr3	82951406	82955860	9	p12.2	-	48	0	0
Cente	chr3	82992049	82993462	9	p12.2	-	48	0	0
Cente	chr3	83935827	83938033	6	p12.1	-	48	4	8.33333
Cente	chr3	89476711	89500981	9	p11.1	EPHA3	48	0	0
Cente	chr3	89752751	89760753	9	p11.1	-	48	0	0
Cente	chr3	95995043	95996371	6	q11.2	-	48	0	0
Cente	chr3	96948570	96950999	6	q11.2	-	48	0	0
Cente	chr3	99892939	99897570	9	q12.1	-	48	0	0
Cente	chr3	100426286	100432358	9	q12.1	-	48	0	0
Cente	chr3	100690174	100699313	6	q12.1	-	48	2	4.16667
Cente	chr3	101111485	101112308	9	q12.1	C3orf26,FILIP1L	48	0	0
Cente	chr3	102004367	102005202	9	q12.2	ABI3BP	48	0	0
Cente	chr3	105030523	105031069	6	q13.11	-	48	1	2.08333
Cente	chr3	105516651	105518077	6	q13.11	-	48	0	0
Cente	chr3	105760834	105761732	9	q13.11	-	48	0	0
Cente	chr3	106788696	106793732	6	q13.11	-	48	9	18.75
Cente	chr3	108520638	108522992	6	q13.12	-	48	0	0
Cente	chr3	113388575	113534205	9	q13.2	SLC9A10	48	0	0
Cente	chr3	116140442	116151019	9	q13.31	ZBTB20	48	0	0
Cente	chr3	121644365	121647870	9	q13.33	FSTL1	48	0	0
Cente	chr3	125990195	125992366	9	q21.2	ITGB5	48	0	0
Cente	chr3	126372739	126373520	6	q21.2	SLC12A8	48	2	4.16667
Cente	chr3	126419034	126419675	6	q21.2	-	48	31	64.5833
Cente	chr3	127155151	127158379	9	q21.2	-	48	0	0
Cente	chr3	127194978	127204768	9	q21.2	-	48	0	0
Cente	chr3	127841556	127842125	6	q21.3	-	48	2	4.16667
Cente	chr3	127909229	127909913	9	q21.3	CHCHD6	48	1	2.08333
Cente	chr3	128062958	128067326	6	q21.3	CHCHD6	48	0	0
Cente	chr3	129012308	129012817	9	q21.3	MGLL	48	0	0
Cente	chr3	129861994	129862931	6	q21.3	-	48	48	100
Cente	chr3	129861994	129886694	9	q21.3	-	48	48	100
Cente	chr3	130558517	130562822	9	q21.3	-	48	2	4.16667
Cente	chr3	131245607	131289737	9	q21.3	LOC644974	48	0	0
Cente	chr3	131246442	131414704	9	q21.3	LOC729375,LOC644974,COL6A4P2	48	0	0
Cente	chr3	131614649	131615580	9	q22.1	COL29A1	48	0	0
Cente	chr3	133190951	133196089	9	q22.1	CPNE4	48	0	0
Cente	chr3	133472275	133477702	9	q22.1	-	48	0	0
Cente	chr3	134080540	134081425	8	q22.1	-	48	0	0
Cente	chr3	136156617	136157244	6	q22.2	EPHB1	48	3	6.25
Cente	chr3	137503463	137508985	6	q22.3	PCCB	48	0	0
Cente	chr3	138555050	138556141	6	q22.3	-	48	2	4.16667
Cente	chr3	142027117	142029739	9	q23	-	48	0	0
Cente	chr3	143054857	143055580	8	q23	-	48	0	0
Cente	chr3	147127687	147130125	6	q24	-	48	11	22.9167
Cente	chr3	147867879	147873031	6	q24	-	48	48	100
Cente	chr3	149089350	149089931	6	q24	-	48	1	2.08333
Cente	chr3	150751025	150752792	9	q25.1	WWTR1	48	0	0
Cente	chr3	157574746	157576258	9	q25.31	KCNAB1	48	0	0
Cente	chr3	163400698	163402856	6	q26.1	-	48	1	2.08333
Cente	chr3	163612403	163625949	9	q26.1	-	48	0	0
Cente	chr3	164200023	164204911	9	q26.1	-	48	0	0
Cente	chr3	165141653	165147820	9	q26.1	-	48	0	0
Cente	chr3	167516433	167517608	9	q26.1	-	48	0	0
Cente	chr3	169553101	169554261	6	q26.2	-	48	20	41.6667
Cente	chr3	171545595	171546406	7	q26.2	-	48	5	10.4167
Cente	chr3	175684645	175685395	6	q26.31	-	48	0	0
Cente	chr3	176563149	176566309	9	q26.31	NAALADL2	48	0	0
Cente	chr3	177370622	177396424	9	q26.32	-	48	0	0
Cente	chr3	178777184	178780230	9	q26.32	-	48	0	0
Cente	chr3	178845675	178846363	6	q26.32	-	48	0	0
Cente	chr3	178865818	178866301	6	q26.32	-	48	0	0
Cente	chr3	180050314	180050862	6	q26.32	-	48	0	0
Cente	chr3	182334636	182335321	7	q26.33	-	48	0	0
Cente	chr3	184863264	184863790	7	q27.1	KLHL24	48	0	0
Cente	chr3	185953572	185955432	6	q27.1	-	48	0	0
Cente	chr3	187326050	187326870	6	q27.2	-	48	11	22.9167
Cente	chr3	187890271	187902844	9	q27.3	-	48	0	0
Cente	chr3	188066795	188067765	6	q27.3	-	48	4	8.33333
Cente	chr3	189215539	189217605	6	q27.3	-	48	0	0
Cente	chr3	190845902	190853732	9	q28	TP63	48	0	0
Cente	chr3	191219955	191223268	9	q28	LEPREL1	48	0	0
Cente	chr3	192269689	192270632	8	q28	-	48	0	0
Cente	chr3	192547425	192554326	9	q28	CCDC50	48	0	0
Cente	chr3	193271968	193272552	6	q28	-	48	18	37.5
Cente	chr3	193372869	193373937	6	q28	FGF12	48	0	0
Cente	chr3	193787574	193795542	9	q28	FGF12	48	0	0
Cente	chr3	193871993	193874865	9	q29	FGF12	48	0	0
Cente	chr3	194260078	194265257	9	q29	-	48	0	0
Cente	chr3	194618944	194625564	6	q29	ATP13A4	48	1	2.08333
Cente	chr3	195865211	195865840	6	q29	LSG1	48	0	0
Cente	chr3	195880042	195881592	7	q29	-	48	1	2.08333
Cente	chr3	196236271	196236847	6	q29	-	48	0	0
Cente	chr3	196692753	196715463	9	q29	-	48	0	0
Cente	chr3	196822546	196837632	9	q29	-	48	39	81.25
Cente	chr3	196902876	196963488	9	q29	MUC20,MUC4	48	41	85.4167
Cente	chr3	196902876	196963428	9	q29	MUC20,MUC4	48	41	85.4167
Cente	chr3	196905896	196929635	9	q29	-	48	41	85.4167
Cente	chr3	196942810	196963488	9	q29	MUC20	48	7	14.5833
Cente	chr3	196956984	196963488	9	q29	MUC4	48	7	14.5833
Cente	chr3	196983462	196984082	6	q29	MUC4	48	19	39.5833
Cente	chr3	197147159	197218236	9	q29	SDHALP1	48	40	83.3333
Cente	chr3	197157403	197205052	9	q29	SDHALP1	48	40	83.3333
Cente	chr3	197310374	197310932	6	q29	-	48	2	4.16667
Cente	chr3	197672435	197675014	9	q29	-	48	0	0
Cente	chr3	198647325	198649915	6	q29	-	48	0	0
Cente	chr3	198670680	198671612	6	q29	-	48	1	2.08333
Cente	chr3	198829047	198878852	9	q29	LOC220729	48	47	97.9167
Cente	chr3	199088132	199088922	7	q29	-	48	0	0
Cente	chr3	199214816	199216617	6	q29	LMLN	48	0	0
Cente	chr3	199310099	199317200	9	q29	-	48	3	6.25
Cente	chr3	199329239	199334600	9	q29	-	48	7	14.5833
Cente	chr3	199334705	199379534	9	q29	FAM157A	48	2	4.16667
Cente	chr3	199379384	199381802	9	q29	FAM157A	48	2	4.16667
Cente	chr3	199423308	199433373	6	q29	-	48	8	16.6667
Cente	chr4	215	3402	6	p16.3	-	48	0	0
Cente	chr4	543618	550788	9	p16.3	-	48	8	16.6667
Cente	chr4	627593	632278	6	p16.3	PDE6B	48	2	4.16667
Cente	chr4	1347655	1348203	6	p16.3	KIAA1530	48	4	8.33333
Cente	chr4	1377978	1382638	9	p16.3	CRIPAK	48	46	95.8333
Cente	chr4	1409822	1413095	9	p16.3	-	48	1	2.08333
Cente	chr4	1491873	1492488	6	p16.3	-	48	0	0
Cente	chr4	1495632	1497037	6	p16.3	-	48	0	0
Cente	chr4	2367562	2368307	6	p16.3	ZFYVE28	48	0	0
Cente	chr4	3437802	3444276	9	p16.2	DOK7	48	2	4.16667
Cente	chr4	3505250	3542622	9	p16.2	-	48	8	16.6667
Cente	chr4	3799581	3800591	9	p16.2	-	48	0	0
Cente	chr4	4618969	4619476	6	p16.2	-	48	9	18.75
Cente	chr4	5946325	5948393	9	p16.1	-	48	2	4.16667
Cente	chr4	6089438	6090347	6	p16.1	JAKMIP1	48	0	0
Cente	chr4	6702165	6703618	6	p16.1	-	48	0	0
Cente	chr4	6702165	6703814	6	p16.1	-	48	0	0
Cente	chr4	6702809	6703814	6	p16.1	-	48	0	0
Cente	chr4	6733229	6736218	9	p16.1	-	48	0	0
Cente	chr4	6834775	6835725	6	p16.1	KIAA0232	48	0	0
Cente	chr4	6948410	6950500	9	p16.1	-	48	0	0
Cente	chr4	7217659	7218231	8	p16.1	-	48	7	14.5833
Cente	chr4	7507418	7508071	6	p16.1	SORCS2	48	32	66.6667
Cente	chr4	7534541	7535511	6	p16.1	SORCS2	48	0	0
Cente	chr4	7686159	7686684	9	p16.1	SORCS2	48	2	4.16667
Cente	chr4	7887358	7888726	9	p16.1	AFAP1	48	0	0
Cente	chr4	8672950	8689859	7	p16.1	-	48	11	22.9167
Cente	chr4	8933780	9105220	9	p16.1	LOC650293,DEFB131,DUB4,USP17	48	0	0
Cente	chr4	9062300	9088639	9	p16.1	-	48	0	0
Cente	chr4	9062300	9089239	9	p16.1	-	48	0	0
Cente	chr4	9485468	9486234	6	p16.1	SLC2A9	48	0	0
Cente	chr4	9745207	9746197	6	p16.1	-	48	0	0
Cente	chr4	10100293	10101101	9	p16.1	CLNK	48	0	0
Cente	chr4	11763040	11771946	6	p15.33	-	48	1	2.08333
Cente	chr4	20016666	20017955	6	p15.31	SLIT2	48	0	0
Cente	chr4	21066606	21067617	9	p15.31	KCNIP4	48	0	0
Cente	chr4	24575561	24576199	6	p15.2	CCDC149	48	0	0
Cente	chr4	25080233	25081716	6	p15.2	-	48	1	2.08333
Cente	chr4	25864000	25865379	9	p15.2	-	48	0	0
Cente	chr4	25899575	25904442	9	p15.2	-	48	0	0
Cente	chr4	26564987	26566733	9	p15.2	STIM2	48	0	0
Cente	chr4	28030554	28031189	6	p15.1	-	48	0	0
Cente	chr4	30760563	30761085	9	p15.1	-	48	0	0
Cente	chr4	31101914	31102456	6	p15.1	-	48	10	20.8333
Cente	chr4	34360003	34365018	9	p15.1	-	48	2	4.16667
Cente	chr4	34456456	34505204	9	p15.1	-	48	0	0
Cente	chr4	34823213	34828562	9	p15.1	-	48	0	0
Cente	chr4	34916594	34919278	6	p15.1	-	48	0	0
Cente	chr4	35696942	35697516	9	p14	-	48	0	0
Cente	chr4	37008830	37009606	6	p14	KIAA1239	48	2	4.16667
Cente	chr4	37940894	37941723	9	p14	-	48	0	0
Cente	chr4	39701722	39702524	6	p14	-	48	0	0
Cente	chr4	41152487	41161610	9	p13	LIMCH1	48	0	0
Cente	chr4	42400816	42404282	9	p13	-	48	0	0
Cente	chr4	42457499	42464276	9	p13	-	48	0	0
Cente	chr4	42599888	42600690	6	p13	GRXCR1	48	0	0
Cente	chr4	43446373	43446839	6	p13	-	48	0	0
Cente	chr4	44201986	44202575	6	p13	-	48	3	6.25
Cente	chr4	44204061	44204585	6	p13	-	48	3	6.25
Cente	chr4	45750749	45752953	6	p12	GABRG1	48	2	4.16667
Cente	chr4	45897575	45900235	6	p12	-	48	0	0
Cente	chr4	46491764	46493893	6	p12	COX7B2	48	4	8.33333
Cente	chr4	48414155	48416592	9	p12	FRYL	48	0	0
Cente	chr4	48975057	49033632	9	p11	-	48	48	100
Cente	chr4	52354948	52378171	6	q11	-	48	3	6.25
Cente	chr4	58417406	58418659	6	q12	-	48	0	0
Cente	chr4	58581999	58583166	6	q12	-	48	3	6.25
Cente	chr4	59659986	59670851	9	q13.1	-	48	2	4.16667
Cente	chr4	59974148	59976817	9	q13.1	-	48	0	0
Cente	chr4	60499033	60499746	6	q13.1	-	48	8	16.6667
Cente	chr4	61012725	61017305	6	q13.1	-	48	47	97.9167
Cente	chr4	61012725	61014636	6	q13.1	-	48	47	97.9167
Cente	chr4	61621762	61624843	6	q13.1	-	48	48	100
Cente	chr4	61681942	61683010	9	q13.1	-	48	0	0
Cente	chr4	61710826	61711374	6	q13.1	-	48	7	14.5833
Cente	chr4	62181370	62182290	6	q13.1	LPHN3	48	0	0
Cente	chr4	63352157	63358975	9	q13.1	-	48	0	0
Cente	chr4	63816888	63837479	9	q13.1	-	48	0	0
Cente	chr4	64376730	64396746	9	q13.1	-	48	0	0
Cente	chr4	65401671	65402157	6	q13.1	-	48	0	0
Cente	chr4	69521054	69577339	9	q13.2	UGT2B15	48	0	0
Cente	chr4	69524257	69546195	6	q13.2	-	48	0	0
Cente	chr4	69712776	69752461	9	q13.2	UGT2B10	48	0	0
Cente	chr4	70155819	70267475	9	q13.2	UGT2B28	48	0	0
Cente	chr4	70502070	70508909	6	q13.3	UGT2A2,UGT2A1	48	1	2.08333
Cente	chr4	70502210	70503675	6	q13.3	UGT2A2,UGT2A1	48	1	2.08333
Cente	chr4	73770982	73777311	9	q13.3	-	48	0	0
Cente	chr4	77167593	77168071	6	q21.1	ART3	48	0	0
Cente	chr4	80579445	80581836	6	q21.21	-	48	0	0
Cente	chr4	81107092	81113113	6	q21.21	ANTXR2	48	1	2.08333
Cente	chr4	81727745	81728978	8	q21.21	C4orf22	48	0	0
Cente	chr4	83855493	83860265	9	q21.22	SCD5	48	0	0
Cente	chr4	86783352	86783882	6	q21.23	ARHGAP24	48	1	2.08333
Cente	chr4	86879647	86880206	6	q21.23	ARHGAP24	48	2	4.16667
Cente	chr4	87195415	87199036	9	q21.3	MAPK10	48	0	0
Cente	chr4	90646853	90647888	9	q22.1	-	48	0	0
Cente	chr4	91506911	91511512	9	q22.1	FAM190A	48	0	0
Cente	chr4	92379345	92381464	6	q22.1	FAM190A	48	0	0
Cente	chr4	93786416	93789289	9	q22.1	GRID2	48	1	2.08333
Cente	chr4	94076386	94078623	9	q22.2	GRID2	48	0	0
Cente	chr4	98391436	98404155	9	q22.3	-	48	0	0
Cente	chr4	98573121	98577671	9	q22.3	-	48	0	0
Cente	chr4	100032557	100037264	9	q23	EIF4E	48	3	6.25
Cente	chr4	101818670	101820508	7	q23	-	48	0	0
Cente	chr4	102179240	102179882	6	q23	PPP3CA	48	0	0
Cente	chr4	105113541	105114146	6	q24	-	48	48	100
Cente	chr4	106370272	106373989	9	q24	TET2	48	0	0
Cente	chr4	107159561	107162712	9	q24	-	48	0	0
Cente	chr4	107656936	107658147	6	q24	-	48	3	6.25
Cente	chr4	107823695	107828683	6	q24	-	48	0	0
Cente	chr4	108347290	108351163	6	q25	-	48	5	10.4167
Cente	chr4	108496113	108499030	6	q25	-	48	1	2.08333
Cente	chr4	109940121	109941459	7	q25	-	48	0	0
Cente	chr4	112456179	112462075	9	q25	-	48	0	0
Cente	chr4	113450334	113451640	9	q25	ALPK1	48	0	0
Cente	chr4	113717645	113721361	6	q25	LOC91431	48	9	18.75
Cente	chr4	115394549	115403611	9	q26	-	48	0	0
Cente	chr4	115727331	115733452	9	q26	-	48	0	0
Cente	chr4	116148170	116151343	6	q26	NDST4	48	0	0
Cente	chr4	116148170	116148706	6	q26	NDST4	48	0	0
Cente	chr4	116386404	116397731	9	q26	-	48	0	0
Cente	chr4	117587096	117587942	8	q26	-	48	0	0
Cente	chr4	119345144	119349757	9	q26	NDST3	48	0	0
Cente	chr4	119558472	119608785	9	q26	-	48	0	0
Cente	chr4	122501689	122510124	9	q27	QRFPR	48	0	0
Cente	chr4	123630889	123631842	6	q27	-	48	0	0
Cente	chr4	123942361	123943621	6	q27	-	48	0	0
Cente	chr4	129918430	129919363	6	q28.2	-	48	15	31.25
Cente	chr4	130435970	130438934	6	q28.2	-	48	4	8.33333
Cente	chr4	132342057	132343050	6	q28.3	-	48	0	0
Cente	chr4	132800755	132905310	9	q28.3	-	48	2	4.16667
Cente	chr4	132863576	132905650	9	q28.3	-	48	2	4.16667
Cente	chr4	132883276	132884381	6	q28.3	-	48	2	4.16667
Cente	chr4	133115833	133119217	9	q28.3	-	48	41	85.4167
Cente	chr4	133191305	133192473	8	q28.3	-	48	0	0
Cente	chr4	133400829	133402360	9	q28.3	-	48	0	0
Cente	chr4	133839286	133839786	6	q28.3	-	48	1	2.08333
Cente	chr4	134039012	134039538	6	q28.3	-	48	1	2.08333
Cente	chr4	135652481	135654396	9	q28.3	-	48	0	0
Cente	chr4	138311476	138320204	9	q28.3	-	48	0	0
Cente	chr4	138399432	138411300	9	q28.3	-	48	0	0
Cente	chr4	139185878	139186660	9	q28.3	-	48	0	0
Cente	chr4	140452972	140457810	9	q31.1	NARG1	48	0	0
Cente	chr4	142450027	142452355	9	q31.21	-	48	0	0
Cente	chr4	146658284	146660448	9	q31.22	SMAD1	48	0	0
Cente	chr4	147761108	147762120	6	q31.23	-	48	14	29.1667
Cente	chr4	149319312	149321073	9	q31.23	NR3C2	48	0	0
Cente	chr4	152095462	152104851	9	q31.3	LRBA	48	1	2.08333
Cente	chr4	152471900	152473393	6	q31.3	-	48	0	0
Cente	chr4	153009586	153014231	9	q31.3	-	48	0	0
Cente	chr4	153209834	153213385	9	q31.3	-	48	0	0
Cente	chr4	156495704	156496301	9	q32.1	MAP9	48	0	0
Cente	chr4	157176352	157193416	9	q32.1	-	48	0	0
Cente	chr4	157184564	157193416	9	q32.1	-	48	0	0
Cente	chr4	157524751	157526398	9	q32.1	-	48	0	0
Cente	chr4	157899944	157900894	6	q32.1	-	48	0	0
Cente	chr4	158947736	158951356	9	q32.1	-	48	0	0
Cente	chr4	160019454	160020171	6	q32.1	FNIP2	48	0	0
Cente	chr4	162098482	162104395	9	q32.2	-	48	0	0
Cente	chr4	162668957	162671032	9	q32.2	FSTL5	48	0	0
Cente	chr4	163497048	163501441	9	q32.2	-	48	0	0
Cente	chr4	163589713	163592085	9	q32.2	-	48	0	0
Cente	chr4	163613458	163615903	6	q32.2	-	48	0	0
Cente	chr4	164833170	164834343	6	q32.3	-	48	0	0
Cente	chr4	164877769	164878580	6	q32.3	-	48	3	6.25
Cente	chr4	165422353	165425767	9	q32.3	-	48	0	0
Cente	chr4	166377398	166378505	6	q32.3	KLHL2	48	0	0
Cente	chr4	167223768	167224312	6	q32.3	TLL1	48	0	0
Cente	chr4	167720576	167721285	6	q32.3	-	48	5	10.4167
Cente	chr4	168345749	168352080	6	q32.3	SPOCK3	48	0	0
Cente	chr4	169045158	169229560	9	q32.3	-	48	0	0
Cente	chr4	171308659	171309833	6	q33	-	48	0	0
Cente	chr4	171505393	171510324	9	q33	-	48	0	0
Cente	chr4	172610978	172616208	9	q34.1	-	48	0	0
Cente	chr4	172882290	172888352	9	q34.1	-	48	0	0
Cente	chr4	173225255	173229491	9	q34.1	GALNTL6	48	0	0
Cente	chr4	174768862	174773043	6	q34.1	-	48	9	18.75
Cente	chr4	175861773	175863538	8	q34.1	GLRA3	48	0	0
Cente	chr4	176357031	176357562	9	q34.1	-	48	0	0
Cente	chr4	176666304	176670144	9	q34.2	-	48	0	0
Cente	chr4	182113761	182115412	6	q34.3	-	48	5	10.4167
Cente	chr4	182293552	182294187	8	q34.3	-	48	0	0
Cente	chr4	182397278	182399949	6	q34.3	-	48	0	0
Cente	chr4	183807065	183808993	9	q35.1	ODZ3	48	0	0
Cente	chr4	183990615	183991140	6	q35.1	-	48	0	0
Cente	chr4	184494864	184495561	6	q35.1	-	48	1	2.08333
Cente	chr4	184572347	184573062	6	q35.1	-	48	1	2.08333
Cente	chr4	184711045	184711769	6	q35.1	-	48	6	12.5
Cente	chr4	184911463	184912935	9	q35.1	-	48	0	0
Cente	chr4	184911463	184913522	8	q35.1	-	48	0	0
Cente	chr4	187397041	187397857	6	q35.2	KLKB1	48	0	0
Cente	chr4	187450870	187451746	6	q35.2	-	48	0	0
Cente	chr4	187590518	187594803	9	q35.2	-	48	48	100
Cente	chr4	188117466	188131790	9	q35.2	-	48	0	0
Cente	chr4	188278835	188280445	9	q35.2	-	48	0	0
Cente	chr4	189426977	189427912	6	q35.2	-	48	0	0
Cente	chr4	189602606	189607519	9	q35.2	-	48	0	0
Cente	chr4	189639866	189641364	6	q35.2	-	48	0	0
Cente	chr4	190032287	190033212	6	q35.2	-	48	0	0
Cente	chr4	190131781	190133506	6	q35.2	-	48	0	0
Cente	chr4	190209047	190209850	6	q35.2	-	48	1	2.08333
Cente	chr4	190342673	190343558	6	q35.2	-	48	0	0
Cente	chr4	190428749	190437423	9	q35.2	-	48	0	0
Cente	chr4	190465520	190467896	6	q35.2	-	48	1	2.08333
Cente	chr4	190648775	190650125	6	q35.2	-	48	2	4.16667
Cente	chr4	190705809	190922947	9	q35.2	-	48	48	100
Cente	chr4	190994000	190995880	6	q35.2	-	48	10	20.8333
Cente	chr4	191004026	191005442	7	q35.2	-	48	37	77.0833
Cente	chr4	191182042	191222546	9	q35.2	FRG2	48	3	6.25
Cente	chr4	191215894	191220010	9	q35.2	-	48	3	6.25
Cente	chr4	191248395	191263030	9	q35.2	-	48	48	100
Cente	chr5	126979	129390	9	p15.33	-	48	1	2.08333
Cente	chr5	153298	155370	9	p15.33	-	48	8	16.6667
Cente	chr5	310532	315657	6	p15.33	-	48	0	0
Cente	chr5	442603	446119	9	p15.33	AHRR	48	8	16.6667
Cente	chr5	539796	540706	6	p15.33	SLC9A3	48	0	0
Cente	chr5	605043	608244	9	p15.33	-	48	0	0
Cente	chr5	681580	682120	6	p15.33	CEP72	48	7	14.5833
Cente	chr5	682175	686865	9	p15.33	CEP72	48	0	0
Cente	chr5	719715	721680	6	p15.33	TPPP	48	2	4.16667
Cente	chr5	731066	903941	9	p15.33	ZDHHC11,TPPP	48	17	35.4167
Cente	chr5	801796	802806	9	p15.33	-	48	17	35.4167
Cente	chr5	865074	878564	9	p15.33	ZDHHC11	48	0	0
Cente	chr5	878644	896918	9	p15.33	ZDHHC11	48	0	0
Cente	chr5	949529	953291	9	p15.33	TRIP13	48	0	0
Cente	chr5	1054717	1075260	9	p15.33	NKD2	48	25	52.0833
Cente	chr5	1079665	1102143	9	p15.33	NKD2	48	16	33.3333
Cente	chr5	1092265	1093348	6	p15.33	-	48	16	33.3333
Cente	chr5	1123062	1126452	6	p15.33	SLC12A7	48	0	0
Cente	chr5	1223372	1223922	6	p15.33	-	48	0	0
Cente	chr5	1231138	1233723	9	p15.33	-	48	0	0
Cente	chr5	1337966	1338472	6	p15.33	TERT	48	12	25
Cente	chr5	1382580	1383200	6	p15.33	CLPTM1L	48	6	12.5
Cente	chr5	1471741	1483374	9	p15.33	SLC6A3	48	1	2.08333
Cente	chr5	1673571	1677351	6	p15.33	LOC728613	48	2	4.16667
Cente	chr5	1716486	1717418	6	p15.33	-	48	0	0
Cente	chr5	1910949	1911599	6	p15.33	-	48	0	0
Cente	chr5	2004028	2004678	6	p15.33	-	48	22	45.8333
Cente	chr5	2008918	2009803	6	p15.33	-	48	5	10.4167
Cente	chr5	2134956	2136090	6	p15.33	-	48	1	2.08333
Cente	chr5	2543433	2544693	9	p15.33	-	48	9	18.75
Cente	chr5	2800250	2810250	9	p15.33	IRX2,C5orf38	48	40	83.3333
Cente	chr5	2915645	2916380	6	p15.33	-	48	1	2.08333
Cente	chr5	2926710	2928151	6	p15.33	-	48	0	0
Cente	chr5	3690075	3692413	6	p15.33	-	48	0	0
Cente	chr5	7229867	7253482	9	p15.31	-	48	0	0
Cente	chr5	7970069	7973516	6	p15.31	-	48	0	0
Cente	chr5	8308770	8313730	9	p15.2	-	48	0	0
Cente	chr5	8755908	8801681	9	p15.2	-	48	0	0
Cente	chr5	10326006	10327951	6	p15.2	-	48	48	100
Cente	chr5	10809139	10809662	9	p15.2	DAP	48	1	2.08333
Cente	chr5	11391956	11392474	6	p15.2	CTNND2	48	1	2.08333
Cente	chr5	12480290	12481975	9	p15.2	-	48	0	0
Cente	chr5	12863977	12873331	9	p15.2	-	48	0	0
Cente	chr5	15772329	15773964	9	p15.1	FBXL7	48	0	0
Cente	chr5	16923107	16923711	9	p15.1	MYO10	48	0	0
Cente	chr5	17395748	17410008	9	p15.1	-	48	0	0
Cente	chr5	17561536	17649548	9	p15.1	-	48	0	0
Cente	chr5	17570216	17649548	9	p15.1	-	48	0	0
Cente	chr5	17663938	17668163	9	p15.1	-	48	0	0
Cente	chr5	17744739	17751224	9	p15.1	-	48	0	0
Cente	chr5	18909031	18910797	8	p14.3	-	48	0	0
Cente	chr5	18957294	18957757	8	p14.3	-	48	1	2.08333
Cente	chr5	19313683	19323393	9	p14.3	-	48	2	4.16667
Cente	chr5	19411532	19412168	7	p14.3	-	48	0	0
Cente	chr5	20868351	20870550	9	p14.3	-	48	8	16.6667
Cente	chr5	21485958	21488203	9	p14.3	-	48	0	0
Cente	chr5	21485958	21561371	9	p14.3	LOC728411	48	0	0
Cente	chr5	21513256	21523814	9	p14.3	LOC728411	48	47	97.9167
Cente	chr5	21648363	21650531	9	p14.3	-	48	0	0
Cente	chr5	22160609	22166983	9	p14.3	CDH12	48	3	6.25
Cente	chr5	23938693	23941114	6	p14.2	-	48	0	0
Cente	chr5	24406326	24409187	6	p14.2	-	48	3	6.25
Cente	chr5	24814120	24821649	9	p14.1	-	48	0	0
Cente	chr5	25857601	25859545	9	p14.1	-	48	0	0
Cente	chr5	26420914	26421420	9	p14.1	-	48	0	0
Cente	chr5	26832459	26837664	9	p14.1	-	48	0	0
Cente	chr5	27559816	27562150	9	p14.1	-	48	0	0
Cente	chr5	34110086	34120459	9	p13.3	-	48	0	0
Cente	chr5	37516928	37523332	9	p13.2	WDR70	48	0	0
Cente	chr5	40371231	40387303	9	p13.1	-	48	0	0
Cente	chr5	41635184	41635889	6	p13.1	-	48	4	8.33333
Cente	chr5	41937628	41939416	9	p13.1	-	48	0	0
Cente	chr5	42201664	42203625	6	p13.1	-	48	17	35.4167
Cente	chr5	42664005	42667027	9	p12	GHR	48	0	0
Cente	chr5	44830741	44831326	6	p12	-	48	3	6.25
Cente	chr5	45562768	45563727	6	p12	HCN1	48	0	0
Cente	chr5	45985558	46007533	6	p11	-	48	12	25
Cente	chr5	46231639	46235192	6	p11	-	48	18	37.5
Cente	chr5	46306205	46311844	6	p11	-	48	0	0
Cente	chr5	46309210	46311594	6	p11	-	48	0	0
Cente	chr5	49441520	49520914	6	q11.1	-	48	48	100
Cente	chr5	49441520	49477855	6	q11.1	-	48	48	100
Cente	chr5	52494608	52495458	9	q11.2	-	48	0	0
Cente	chr5	57715682	57722976	6	q11.2	-	48	1	2.08333
Cente	chr5	58115165	58116437	9	q11.2	RAB3C	48	0	0
Cente	chr5	60037408	60039465	9	q12.1	-	48	0	0
Cente	chr5	61611436	61612132	9	q12.1	-	48	0	0
Cente	chr5	63733722	63739453	9	q12.3	-	48	0	0
Cente	chr5	65063884	65066078	7	q12.3	NLN	48	0	0
Cente	chr5	68355327	68356514	9	q13.1	-	48	0	0
Cente	chr5	68865795	69533335	9	q13.2	SMN1,SMN2,SERF1B,LOC100170939,LOC653188,SERF1A	48	0	0
Cente	chr5	69569218	69817947	9	q13.2	GTF2H2C,GTF2H2B,GTF2H2D	48	3	6.25
Cente	chr5	69803927	69817094	6	q13.2	-	48	3	6.25
Cente	chr5	69865887	70110496	6	q13.2	-	48	1	2.08333
Cente	chr5	69865970	70533749	9	q13.2	SMN1,SMN2,SERF1B,GTF2H2C,GTF2H2B,NAIP,GTF2H2D,OCLN,SERF1A,GTF2H2,LOC647859	48	1	2.08333
Cente	chr5	70249408	70253127	6	q13.2	SERF1B,SERF1A	48	1	2.08333
Cente	chr5	70253714	70294368	6	q13.2	SMN1,SMN2	48	11	22.9167
Cente	chr5	70253714	70294583	6	q13.2	SMN1,SMN2	48	11	22.9167
Cente	chr5	70279828	70285701	6	q13.2	SMN1,SMN2	48	11	22.9167
Cente	chr5	70309656	70335613	6	q13.2	NAIP	48	1	2.08333
Cente	chr5	70336532	70340577	6	q13.2	NAIP	48	2	4.16667
Cente	chr5	70341338	70347002	9	q13.2	NAIP	48	1	2.08333
Cente	chr5	70403747	70427795	9	q13.2	OCLN,LOC647859	48	18	37.5
Cente	chr5	70500650	70504857	6	q13.2	-	48	2	4.16667
Cente	chr5	77980879	77981656	9	q14.1	-	48	0	0
Cente	chr5	79592901	79593423	6	q14.1	-	48	2	4.16667
Cente	chr5	86150925	86153588	9	q14.3	-	48	0	0
Cente	chr5	86281754	86282878	9	q14.3	-	48	0	0
Cente	chr5	87414712	87417880	9	q14.3	-	48	0	0
Cente	chr5	93929142	93932768	9	q15	C5orf36	48	0	0
Cente	chr5	95992372	95992915	6	q15	-	48	0	0
Cente	chr5	97427298	97428511	9	q21.1	-	48	0	0
Cente	chr5	97961061	97967719	9	q21.1	-	48	0	0
Cente	chr5	98373056	98374421	6	q21.1	-	48	48	100
Cente	chr5	98373056	98375260	6	q21.1	-	48	48	100
Cente	chr5	98864739	98870808	6	q21.1	-	48	1	2.08333
Cente	chr5	99424060	99434593	9	q21.1	-	48	0	0
Cente	chr5	106352579	106354328	9	q21.3	-	48	0	0
Cente	chr5	107226369	107227157	6	q21.3	FBXL17	48	0	0
Cente	chr5	111967391	111972806	9	q22.2	-	48	0	0
Cente	chr5	112505686	112506278	9	q22.2	MCC	48	0	0
Cente	chr5	114283181	114289214	6	q22.3	-	48	0	0
Cente	chr5	114784426	114785789	6	q22.3	-	48	14	29.1667
Cente	chr5	117415057	117423898	9	q23.1	-	48	0	0
Cente	chr5	117908128	117908903	9	q23.1	-	48	0	0
Cente	chr5	119405803	119410556	9	q23.1	-	48	0	0
Cente	chr5	119405803	119410759	9	q23.1	-	48	0	0
Cente	chr5	119408078	119410759	9	q23.1	-	48	0	0
Cente	chr5	124573972	124574484	7	q23.2	-	48	0	0
Cente	chr5	126486217	126486809	6	q23.2	-	48	1	2.08333
Cente	chr5	127363687	127364753	9	q23.3	-	48	0	0
Cente	chr5	127435714	127438780	9	q23.3	FLJ33630	48	0	0
Cente	chr5	127437517	127438780	7	q23.3	FLJ33630	48	0	0
Cente	chr5	135143151	135148760	6	q31.1	-	48	48	100
Cente	chr5	137050425	137051870	6	q31.2	KLHL3	48	0	0
Cente	chr5	137835616	137844524	9	q31.2	-	48	0	0
Cente	chr5	138447093	138448231	6	q31.2	SIL1	48	6	12.5
Cente	chr5	140076978	140085501	9	q31.3	VTRNA1-2	48	0	0
Cente	chr5	140194552	140195197	6	q31.3	PCDHA7,PCDHA2,PCDHA6,PCDHA5,PCDHA3,PCDHA1,PCDHA4	48	46	95.8333
Cente	chr5	140194552	140195842	9	q31.3	PCDHA7,PCDHA2,PCDHA6,PCDHA5,PCDHA3,PCDHA1,PCDHA4	48	46	95.8333
Cente	chr5	140512403	140516973	9	q31.3	PCDHB6,PCDHB17	48	2	4.16667
Cente	chr5	140534644	140540031	9	q31.3	PCDHB7,PCDHB8	48	27	56.25
Cente	chr5	140547994	140552388	9	q31.3	PCDHB10,PCDHB9	48	1	2.08333
Cente	chr5	140573322	140575134	9	q31.3	PCDHB13	48	4	8.33333
Cente	chr5	141418471	141420252	9	q31.3	-	48	0	0
Cente	chr5	142618459	142679788	9	q31.3	NR3C1	48	0	0
Cente	chr5	143386668	143389627	9	q32	-	48	0	0
Cente	chr5	144852124	144852943	6	q32	-	48	0	0
Cente	chr5	147533287	147535392	9	q33.1	SPINK5L2	48	0	0
Cente	chr5	150157836	150161778	9	q33.1	-	48	0	0
Cente	chr5	150183562	150203623	9	q33.1	-	48	0	0
Cente	chr5	150769996	150772876	9	q33.1	-	48	0	0
Cente	chr5	151494881	151499031	9	q33.1	-	48	0	0
Cente	chr5	153782775	153786962	6	q33.2	-	48	11	22.9167
Cente	chr5	155244353	155245161	9	q33.2	-	48	0	0
Cente	chr5	155409234	155427600	9	q33.2	-	48	0	0
Cente	chr5	158827991	158831133	9	q33.3	-	48	0	0
Cente	chr5	160521601	160522648	9	q34	-	48	0	0
Cente	chr5	163597906	163598998	6	q34	-	48	0	0
Cente	chr5	164074049	164075702	9	q34	-	48	0	0
Cente	chr5	166226481	166227062	6	q34	-	48	7	14.5833
Cente	chr5	166335295	166335915	6	q34	-	48	0	0
Cente	chr5	170062357	170064073	9	q35.1	KCNIP1	48	0	0
Cente	chr5	171049415	171049977	6	q35.1	-	48	0	0
Cente	chr5	172905608	172907328	7	q35.2	-	48	0	0
Cente	chr5	175878536	175879293	6	q35.2	-	48	5	10.4167
Cente	chr5	176161762	176164317	9	q35.2	-	48	2	4.16667
Cente	chr5	176218748	176219448	6	q35.2	UNC5A	48	11	22.9167
Cente	chr5	176457410	176461839	9	q35.2	FGFR4	48	1	2.08333
Cente	chr5	176877285	176878376	6	q35.3	-	48	0	0
Cente	chr5	177320743	177322703	9	q35.3	-	48	17	35.4167
Cente	chr5	177338219	177340324	6	q35.3	-	48	0	0
Cente	chr5	177454236	177456721	9	q35.3	-	48	0	0
Cente	chr5	177884619	177885573	6	q35.3	COL23A1	48	0	0
Cente	chr5	177942563	177952843	9	q35.3	COL23A1	48	7	14.5833
Cente	chr5	178041781	178045925	6	q35.3	-	48	0	0
Cente	chr5	178051113	178051648	6	q35.3	-	48	3	6.25
Cente	chr5	178191212	178192988	6	q35.3	-	48	0	0
Cente	chr5	179974371	179978092	9	q35.3	FLT4	48	15	31.25
Cente	chr5	179974766	179975766	6	q35.3	FLT4	48	15	31.25
Cente	chr5	179976827	179978257	9	q35.3	FLT4	48	0	0
Cente	chr5	179998678	179999216	6	q35.3	FLT4	48	1	2.08333
Cente	chr5	180276524	180277123	6	q35.3	BTNL8	48	0	0
Cente	chr5	180307216	180365215	9	q35.3	BTNL8,BTNL3	48	0	0
Cente	chr5	180447757	180451345	9	q35.3	-	48	0	0
Cente	chr5	180501669	180502657	9	q35.3	-	48	0	0
Cente	chr5	180632989	180641161	6	q35.3	-	48	8	16.6667
Cente	chr5	180709574	180829092	6	q35.3	OR4F16,OR4F3,OR4F29	48	0	0
Cente	chr6	5031	94517	9	p25.3	-	48	0	0
Cente	chr6	201416	241014	9	p25.3	DUSP22	48	25	52.0833
Cente	chr6	611425	612789	6	p25.3	EXOC2	48	0	0
Cente	chr6	620417	622340	9	p25.3	EXOC2	48	0	0
Cente	chr6	806925	808775	6	p25.3	-	48	0	0
Cente	chr6	854726	856131	6	p25.3	-	48	0	0
Cente	chr6	1265107	1265912	6	p25.3	-	48	6	12.5
Cente	chr6	3089811	3092615	6	p25.2	BPHL	48	16	33.3333
Cente	chr6	3126775	3127649	6	p25.2	-	48	0	0
Cente	chr6	3200706	3201192	6	p25.2	-	48	4	8.33333
Cente	chr6	5843382	5843837	6	p25.1	-	48	0	0
Cente	chr6	8282687	8286532	9	p24.3	-	48	0	0
Cente	chr6	8313201	8314501	9	p24.3	-	48	0	0
Cente	chr6	8869867	8877952	9	p24.3	-	48	0	0
Cente	chr6	9381868	9382879	6	p24.3	-	48	0	0
Cente	chr6	10372421	10373264	6	p24.3	-	48	4	8.33333
Cente	chr6	10519250	10521250	9	p24.3	TFAP2A	48	1	2.08333
Cente	chr6	11664034	11664561	6	p24.1	TMEM170B	48	3	6.25
Cente	chr6	16992973	16994044	6	p22.3	-	48	0	0
Cente	chr6	17484707	17489591	7	p22.3	-	48	0	0
Cente	chr6	17485463	17487702	6	p22.3	-	48	0	0
Cente	chr6	19149248	19157489	9	p22.3	-	48	0	0
Cente	chr6	19793546	19794532	6	p22.3	-	48	0	0
Cente	chr6	22159124	22162663	9	p22.3	FLJ22536	48	0	0
Cente	chr6	22160753	22161707	9	p22.3	FLJ22536	48	0	0
Cente	chr6	23851257	23854039	6	p22.2	-	48	0	0
Cente	chr6	24433310	24435604	9	p22.2	DCDC2	48	0	0
Cente	chr6	24439687	24442459	9	p22.2	DCDC2	48	0	0
Cente	chr6	26451828	26459559	9	p22.1	-	48	0	0
Cente	chr6	26827342	26890518	9	p22.1	-	48	1	2.08333
Cente	chr6	27024932	27052678	9	p22.1	C6orf41,GUSBL1	48	3	6.25
Cente	chr6	27783043	27787402	9	p22.1	-	48	0	0
Cente	chr6	29002697	29003317	6	p22.1	-	48	2	4.16667
Cente	chr6	29761933	30031389	9	p22.1	#NAME?	48	0	0
Cente	chr6	29889993	30031254	9	p22.1	#NAME?	48	0	0
Cente	chr6	29922866	29923538	6	p21.33	-	48	0	0
Cente	chr6	29923588	30031126	9	p21.33	HCG4P6,HCG2P7,HLA-A,HLA-H	48	0	0
Cente	chr6	29923588	29982956	9	p21.33	HCG2P7,HLA-H	48	0	0
Cente	chr6	29951374	30031126	9	p21.33	HCG4P6,HCG2P7,HLA-A,HLA-H	48	0	0
Cente	chr6	29957355	30031126	9	p21.33	HCG4P6,HCG2P7,HLA-A,HLA-H	48	0	0
Cente	chr6	31383960	31387412	9	p21.33	-	48	0	0
Cente	chr6	31383960	31409599	7	p21.33	-	48	0	0
Cente	chr6	31384505	31409599	7	p21.33	-	48	0	0
Cente	chr6	31393625	31409599	7	p21.33	-	48	0	0
Cente	chr6	31445767	31449392	9	p21.33	-	48	0	0
Cente	chr6	31462308	31561028	9	p21.33	HCP5,MICA,HCG26	48	0	0
Cente	chr6	31975717	31978975	9	p21.32	ZBTB12	48	13	27.0833
Cente	chr6	32055886	32060381	9	p21.32	C4A,C4B,STK19	48	0	0
Cente	chr6	32099567	32124504	9	p21.32	CYP21A2,C4A,C4B,TNXB	48	1	2.08333
Cente	chr6	32421582	32422185	6	p21.32	C6orf10	48	1	2.08333
Cente	chr6	32485881	32486628	6	p21.32	-	48	2	4.16667
Cente	chr6	32539676	32540555	6	p21.32	-	48	0	0
Cente	chr6	32540615	32568343	9	p21.32	-	48	0	0
Cente	chr6	32563058	32568343	9	p21.32	-	48	0	0
Cente	chr6	32563058	32567017	9	p21.32	-	48	0	0
Cente	chr6	32563431	32568343	9	p21.32	-	48	0	0
Cente	chr6	32576794	32582490	6	p21.32	-	48	8	16.6667
Cente	chr6	32594889	32596623	9	p21.32	HLA-DRB5	48	0	0
Cente	chr6	32597757	32620202	9	p21.32	HLA-DRB5	48	1	2.08333
Cente	chr6	32609209	32610248	9	p21.32	-	48	1	2.08333
Cente	chr6	32613247	32613872	6	p21.32	-	48	0	0
Cente	chr6	32615622	32630694	9	p21.32	HLA-DRB6	48	12	25
Cente	chr6	32630089	32659922	9	p21.32	HLA-DRB1,HLA-DRB6	48	12	25
Cente	chr6	32645762	32656983	9	p21.32	HLA-DRB1	48	12	25
Cente	chr6	32657006	32658483	9	p21.32	HLA-DRB1	48	0	0
Cente	chr6	32667857	32668772	9	p21.32	-	48	0	0
Cente	chr6	32700893	32712162	9	p21.32	-	48	27	56.25
Cente	chr6	32700893	32715885	9	p21.32	-	48	27	56.25
Cente	chr6	32710664	32772512	9	p21.32	HLA-DQA1,HLA-DQB1	48	27	56.25
Cente	chr6	32711490	32772512	9	p21.32	HLA-DQA1,HLA-DQB1	48	27	56.25
Cente	chr6	32712257	32713544	9	p21.32	HLA-DQA1	48	27	56.25
Cente	chr6	32713544	32714695	7	p21.32	HLA-DQA1	48	27	56.25
Cente	chr6	32794268	32795159	6	p21.32	-	48	1	2.08333
Cente	chr6	32884689	32887814	6	p21.32	-	48	47	97.9167
Cente	chr6	32884689	32887855	6	p21.32	-	48	47	97.9167
Cente	chr6	32903481	32904136	6	p21.32	TAP2	48	0	0
Cente	chr6	33156338	33162718	9	p21.32	HLA-DPB1	48	0	0
Cente	chr6	34049635	34051014	6	p21.31	-	48	0	0
Cente	chr6	34807974	34808940	6	p21.31	-	48	0	0
Cente	chr6	35734415	35737723	6	p21.31	FKBP5	48	48	100
Cente	chr6	35862494	35874758	9	p21.31	C6orf127,CLPS	48	26	54.1667
Cente	chr6	37959222	37960568	9	p21.2	ZFAND3	48	0	0
Cente	chr6	41503465	41505463	9	p21.1	-	48	1	2.08333
Cente	chr6	41674864	41676094	9	p21.1	FOXP4	48	1	2.08333
Cente	chr6	41808249	41811521	9	p21.1	TFEB	48	1	2.08333
Cente	chr6	47672699	47673663	9	p12.3	CD2AP	48	0	0
Cente	chr6	49038836	49046464	9	p12.3	-	48	0	0
Cente	chr6	51307432	51308104	9	p12.2	-	48	0	0
Cente	chr6	51364184	51364696	6	p12.2	-	48	5	10.4167
Cente	chr6	51844127	51844735	6	p12.2	PKHD1	48	0	0
Cente	chr6	56373294	56373780	6	p12.1	-	48	0	0
Cente	chr6	57050891	57054354	6	p12.1	-	48	2	4.16667
Cente	chr6	57586128	57586812	6	p11.2	PRIM2	48	1	2.08333
Cente	chr6	57730820	57739182	6	p11.2	-	48	0	0
Cente	chr6	57731267	57736202	6	p11.2	-	48	0	0
Cente	chr6	58531691	58536763	6	p11.1	-	48	2	4.16667
Cente	chr6	62982297	62987130	9	q11.1	KHDRBS2	48	0	0
Cente	chr6	63655618	63656857	7	q12	-	48	0	0
Cente	chr6	64724969	64726239	9	q12	EYS	48	0	0
Cente	chr6	65404258	65406139	9	q12	EYS	48	0	0
Cente	chr6	65767740	65771776	9	q12	EYS	48	0	0
Cente	chr6	65824676	65826556	9	q12	EYS	48	0	0
Cente	chr6	66459437	66461414	9	q12	EYS	48	0	0
Cente	chr6	66651796	66652549	6	q12	-	48	5	10.4167
Cente	chr6	67065482	67105587	9	q12	-	48	0	0
Cente	chr6	67098874	67099936	8	q12	-	48	0	0
Cente	chr6	69195286	69196081	9	q12	-	48	0	0
Cente	chr6	69198920	69199826	6	q12	-	48	7	14.5833
Cente	chr6	69744407	69748441	9	q12	BAI3	48	0	0
Cente	chr6	71390040	71390912	6	q13	-	48	0	0
Cente	chr6	72628060	72628593	6	q13	-	48	1	2.08333
Cente	chr6	72920581	72924805	9	q13	RIMS1	48	0	0
Cente	chr6	74426239	74428428	6	q13	-	48	17	35.4167
Cente	chr6	74648739	74658235	9	q13	-	48	0	0
Cente	chr6	74765644	74773575	9	q13	-	48	2	4.16667
Cente	chr6	74889220	74890171	9	q13	-	48	0	0
Cente	chr6	74922135	74923396	6	q13	-	48	1	2.08333
Cente	chr6	77073444	77085850	9	q14.1	-	48	0	0
Cente	chr6	77154212	77160412	9	q14.1	-	48	0	0
Cente	chr6	77154311	77160412	9	q14.1	-	48	0	0
Cente	chr6	77496506	77506142	9	q14.1	-	48	0	0
Cente	chr6	77506841	77509527	6	q14.1	-	48	0	0
Cente	chr6	78685012	78686442	6	q14.1	-	48	19	39.5833
Cente	chr6	78936181	78956303	9	q14.1	-	48	0	0
Cente	chr6	79024187	79093007	9	q14.1	-	48	0	0
Cente	chr6	81340459	81350256	9	q14.1	-	48	0	0
Cente	chr6	85374869	85380945	6	q14.3	-	48	3	6.25
Cente	chr6	86680559	86682553	8	q14.3	-	48	0	0
Cente	chr6	87463076	87474560	9	q14.3	-	48	0	0
Cente	chr6	88857912	88859176	9	q15	-	48	0	0
Cente	chr6	89978350	89978942	6	q15	GABRR1	48	0	0
Cente	chr6	92967281	92967813	6	q16.1	-	48	6	12.5
Cente	chr6	95345759	95348635	9	q16.1	-	48	0	0
Cente	chr6	96494360	96496120	9	q16.1	-	48	0	0
Cente	chr6	99495881	99497552	9	q16.2	FBXL4	48	0	0
Cente	chr6	100141275	100141994	6	q16.3	-	48	0	0
Cente	chr6	102041250	102045717	9	q16.3	GRIK2	48	0	0
Cente	chr6	102525187	102525801	6	q16.3	GRIK2	48	0	0
Cente	chr6	102921742	102922628	9	q16.3	-	48	0	0
Cente	chr6	105012170	105050061	9	q21	-	48	0	0
Cente	chr6	105367477	105369570	6	q21	HACE1	48	0	0
Cente	chr6	105495062	105496689	9	q21	-	48	3	6.25
Cente	chr6	106510544	106512924	9	q21	-	48	0	0
Cente	chr6	108138045	108139210	6	q21	SCML4	48	0	0
Cente	chr6	110676417	110678584	9	q21	C6orf186	48	0	0
Cente	chr6	112751778	112752451	9	q21	-	48	0	0
Cente	chr6	112981889	112986148	9	q21	-	48	0	0
Cente	chr6	114285250	114287750	9	q22.1	MARCKS	48	5	10.4167
Cente	chr6	114330722	114331939	9	q22.1	-	48	0	0
Cente	chr6	119119797	119120709	8	q22.31	-	48	0	0
Cente	chr6	126224962	126228845	9	q22.32	NCOA7	48	0	0
Cente	chr6	132060994	132071264	9	q23.2	OR2A4,ENPP3	48	14	29.1667
Cente	chr6	132148313	132150449	8	q23.2	-	48	0	0
Cente	chr6	132156662	132160223	9	q23.2	-	48	0	0
Cente	chr6	132749344	132754170	9	q23.2	MOXD1	48	0	0
Cente	chr6	134631119	134636149	9	q23.2	SGK1	48	0	0
Cente	chr6	136893366	136894626	9	q23.3	MAP7	48	0	0
Cente	chr6	139498245	139499174	6	q24.1	HECA	48	0	0
Cente	chr6	141096813	141097430	6	q24.1	-	48	0	0
Cente	chr6	141325665	141328231	9	q24.1	-	48	0	0
Cente	chr6	145747091	145748193	6	q24.3	-	48	0	0
Cente	chr6	149240535	149241327	6	q25.1	UST	48	1	2.08333
Cente	chr6	150416978	150418278	6	q25.1	-	48	1	2.08333
Cente	chr6	151139136	151140350	7	q25.1	PLEKHG1	48	0	0
Cente	chr6	151547907	151554083	9	q25.1	-	48	0	0
Cente	chr6	152431681	152433972	7	q25.1	ESR1	48	0	0
Cente	chr6	152432919	152433903	9	q25.1	ESR1	48	0	0
Cente	chr6	154661490	154663386	9	q25.2	IPCEF1	48	0	0
Cente	chr6	155159916	155164723	9	q25.2	RBM16	48	0	0
Cente	chr6	157651440	157655375	8	q25.3	-	48	48	100
Cente	chr6	158468277	158469050	6	q25.3	SERAC1	48	8	16.6667
Cente	chr6	158577021	158578715	9	q25.3	-	48	2	4.16667
Cente	chr6	159045837	159046662	6	q25.3	SYTL3	48	0	0
Cente	chr6	160006217	160008613	6	q25.3	-	48	0	0
Cente	chr6	160006619	160007464	6	q25.3	-	48	0	0
Cente	chr6	161431372	161431953	6	q26	MAP3K4	48	5	10.4167
Cente	chr6	161646237	161648469	6	q26	-	48	4	8.33333
Cente	chr6	161646943	161647779	6	q26	-	48	4	8.33333
Cente	chr6	161647248	161648784	6	q26	-	48	4	8.33333
Cente	chr6	161986915	161987580	6	q26	PARK2	48	1	2.08333
Cente	chr6	162503730	162507147	9	q26	PARK2	48	0	0
Cente	chr6	164463229	164467413	9	q27	-	48	0	0
Cente	chr6	165644699	165651948	9	q27	-	48	0	0
Cente	chr6	165993570	165998744	9	q27	PDE10A	48	12	25
Cente	chr6	166417534	166422591	9	q27	-	48	0	0
Cente	chr6	167408121	167409138	6	q27	-	48	39	81.25
Cente	chr6	168083696	168085901	9	q27	MLLT4	48	0	0
Cente	chr6	168377284	168381839	9	q27	-	48	0	0
Cente	chr6	168389313	168389792	6	q27	-	48	0	0
Cente	chr6	168459850	168461640	6	q27	DACT2	48	0	0
Cente	chr6	168500020	168503534	7	q27	-	48	3	6.25
Cente	chr6	168537713	168554876	9	q27	-	48	2	4.16667
Cente	chr6	168703994	168706026	6	q27	SMOC2	48	0	0
Cente	chr6	168735762	168737881	6	q27	SMOC2	48	0	0
Cente	chr6	168738681	168739146	6	q27	SMOC2	48	0	0
Cente	chr6	168756118	168758177	6	q27	SMOC2	48	9	18.75
Cente	chr6	168981778	168983303	6	q27	-	48	2	4.16667
Cente	chr6	168988869	168990019	6	q27	-	48	0	0
Cente	chr6	169073188	169074967	9	q27	-	48	14	29.1667
Cente	chr6	169375147	169377202	9	q27	THBS2	48	38	79.1667
Cente	chr6	169513906	169514479	6	q27	-	48	7	14.5833
Cente	chr6	169804523	169805031	6	q27	WDR27	48	34	70.8333
Cente	chr6	169970872	169971381	6	q27	-	48	0	0
Cente	chr6	170212709	170224848	9	q27	-	48	11	22.9167
Cente	chr6	170325492	170328281	9	q27	-	48	27	56.25
Cente	chr6	170370351	170372632	6	q27	-	48	37	77.0833
Cente	chr6	170415692	170416242	6	q27	-	48	1	2.08333
Cente	chr6	170417753	170418775	6	q27	-	48	25	52.0833
Cente	chr6	170527819	170528864	7	q27	FAM120B	48	0	0
Cente	chr6	170549391	170551333	9	q27	FAM120B	48	46	95.8333
Cente	chr6	170617134	170619054	6	q27	-	48	10	20.8333
Cente	chr6	170645852	170648148	9	q27	-	48	0	0
Cente	chr6	170653511	170654126	9	q27	-	48	1	2.08333
Cente	chr6	170773423	170896961	9	q27	-	48	0	0
Cente	chr7	34035	136051	9	p22.3	-	48	0	0
Cente	chr7	310449	311322	6	p22.3	-	48	47	97.9167
Cente	chr7	316139	316833	6	p22.3	-	48	3	6.25
Cente	chr7	481707	482304	6	p22.3	-	48	1	2.08333
Cente	chr7	572747	573589	6	p22.3	PRKAR1B	48	1	2.08333
Cente	chr7	911533	912592	6	p22.3	ADAP1	48	15	31.25
Cente	chr7	1527216	1529358	6	p22.3	-	48	6	12.5
Cente	chr7	1908860	1912266	9	p22.3	MAD1L1	48	6	12.5
Cente	chr7	1996855	1998464	6	p22.3	MAD1L1	48	5	10.4167
Cente	chr7	2041575	2042275	6	p22.3	MAD1L1	48	1	2.08333
Cente	chr7	2383615	2384315	6	p22.2	EIF3B	48	24	50
Cente	chr7	2566857	2567404	6	p22.2	IQCE	48	7	14.5833
Cente	chr7	3577056	3585481	9	p22.2	SDK1	48	0	0
Cente	chr7	3621004	3622007	6	p22.2	SDK1	48	0	0
Cente	chr7	3981795	3984099	9	p22.2	SDK1	48	0	0
Cente	chr7	4047780	4048825	9	p22.2	SDK1	48	0	0
Cente	chr7	4124707	4126756	6	p22.2	SDK1	48	0	0
Cente	chr7	8430119	8432074	9	p21.3	-	48	0	0
Cente	chr7	9601138	9602661	6	p21.3	-	48	1	2.08333
Cente	chr7	10595271	10596429	8	p21.3	-	48	0	0
Cente	chr7	11887119	11889213	9	p21.3	-	48	0	0
Cente	chr7	11913025	11913471	6	p21.3	-	48	0	0
Cente	chr7	12491179	12492057	6	p21.3	-	48	0	0
Cente	chr7	12532679	12534873	6	p21.3	-	48	0	0
Cente	chr7	12988797	12995065	9	p21.3	-	48	0	0
Cente	chr7	13244570	13247388	9	p21.3	-	48	0	0
Cente	chr7	14217213	14218690	6	p21.2	DGKB	48	0	0
Cente	chr7	20715360	20720071	6	p15.3	ABCB5	48	2	4.16667
Cente	chr7	21819104	21819626	6	p15.3	DNAH11	48	0	0
Cente	chr7	24004755	24006584	9	p15.3	-	48	0	0
Cente	chr7	25023986	25026376	6	p15.2	-	48	0	0
Cente	chr7	25607877	25608561	6	p15.2	-	48	0	0
Cente	chr7	26103848	26112246	9	p15.2	-	48	0	0
Cente	chr7	26218240	26219487	9	p15.2	CBX3	48	6	12.5
Cente	chr7	28540564	28541742	6	p15.1	CREB5	48	0	0
Cente	chr7	28540840	28541403	6	p15.1	CREB5	48	0	0
Cente	chr7	29655138	29656676	6	p15.1	LOC646762	48	0	0
Cente	chr7	31282013	31285456	9	p15.1	-	48	0	0
Cente	chr7	31490291	31491778	6	p15.1	-	48	13	27.0833
Cente	chr7	31556764	31558482	9	p15.1	CCDC129	48	0	0
Cente	chr7	33144325	33145881	8	p14.3	BBS9	48	0	0
Cente	chr7	35050406	35052889	9	p14.3	-	48	1	2.08333
Cente	chr7	38351034	38355370	9	p14.1	-	48	0	0
Cente	chr7	38351034	38364471	9	p14.1	-	48	0	0
Cente	chr7	38354188	38364471	9	p14.1	-	48	0	0
Cente	chr7	39512840	39518302	9	p14.1	-	48	0	0
Cente	chr7	42571106	42571617	6	p14.1	-	48	1	2.08333
Cente	chr7	43967223	44048021	9	p13	RASA4P,FLJ35390,POLR2J4,SPDYE1	48	7	14.5833
Cente	chr7	45817171	45823229	9	p13	-	48	4	8.33333
Cente	chr7	46080296	46082009	7	p13	-	48	0	0
Cente	chr7	48551969	48562717	9	p12.3	ABCA13	48	0	0
Cente	chr7	51561893	51571221	9	p12.1	-	48	0	0
Cente	chr7	51561893	51565725	9	p12.1	-	48	0	0
Cente	chr7	51818579	51821308	9	p12.1	-	48	0	0
Cente	chr7	52697597	52712801	9	p12.1	-	48	2	4.16667
Cente	chr7	52930599	52932663	6	p12.1	-	48	0	0
Cente	chr7	52931282	52932543	6	p12.1	-	48	0	0
Cente	chr7	54348136	54355770	6	p11.2	-	48	10	20.8333
Cente	chr7	54488211	54491112	6	p11.2	-	48	0	0
Cente	chr7	54563983	54565024	9	p11.2	-	48	0	0
Cente	chr7	55254263	55256552	6	p11.2	-	48	2	4.16667
Cente	chr7	56054925	56056526	9	p11.2	PSPH	48	3	6.25
Cente	chr7	56398061	56410335	9	p11.2	-	48	23	47.9167
Cente	chr7	56729523	56737442	9	p11.2	-	48	0	0
Cente	chr7	56831019	56864221	9	p11.2	-	48	2	4.16667
Cente	chr7	57737500	57780156	9	p11.1	-	48	37	77.0833
Cente	chr7	57885899	57918335	9	p11.1	-	48	48	100
Cente	chr7	61096091	61249294	6	q11.1	#NAME?	48	16	33.3333
Cente	chr7	61610527	61612756	6	q11.21	-	48	3	6.25
Cente	chr7	62844017	62870536	9	q11.21	-	48	11	22.9167
Cente	chr7	64050828	64051468	9	q11.21	-	48	0	0
Cente	chr7	64219176	64247361	9	q11.21	INTS4L1	48	10	20.8333
Cente	chr7	64219176	64239264	9	q11.21	INTS4L1	48	10	20.8333
Cente	chr7	64239049	64247361	9	q11.21	INTS4L1	48	10	20.8333
Cente	chr7	64354006	64359878	6	q11.21	-	48	0	0
Cente	chr7	64354006	64360119	6	q11.21	-	48	0	0
Cente	chr7	64612545	64679379	9	q11.21	-	48	26	54.1667
Cente	chr7	64657580	64675115	6	q11.21	-	48	26	54.1667
Cente	chr7	64732214	64750224	9	q11.21	INTS4L2	48	1	2.08333
Cente	chr7	64750354	64758248	6	q11.21	INTS4L2	48	39	81.25
Cente	chr7	65136118	65137932	9	q11.21	-	48	0	0
Cente	chr7	65225235	65229472	9	q11.21	CRCP	48	0	0
Cente	chr7	65227007	65229472	9	q11.21	CRCP	48	0	0
Cente	chr7	66121631	66124181	9	q11.22	TYW1	48	0	0
Cente	chr7	66335018	66336838	6	q11.22	TYW1	48	0	0
Cente	chr7	71682534	71684330	6	q11.22	TYW1B	48	0	0
Cente	chr7	72109310	72170461	9	q11.23	PMS2L2,SPDYE8P,STAG3L3	48	0	0
Cente	chr7	73148249	73148751	6	q11.23	LIMK1	48	5	10.4167
Cente	chr7	73467894	73469172	6	q11.23	-	48	0	0
Cente	chr7	74110266	74111636	6	q11.23	WBSCR16	48	0	0
Cente	chr7	74331827	74353380	7	q11.23	-	48	0	0
Cente	chr7	74610644	74612042	6	q11.23	-	48	0	0
Cente	chr7	74742171	74830146	9	q11.23	STAG3L1,PMS2L2,SPDYE8P	48	0	0
Cente	chr7	75191996	75205991	9	q11.23	HIP1	48	1	2.08333
Cente	chr7	75502182	75503958	9	q11.23	STYXL1	48	6	12.5
Cente	chr7	75502182	75505632	9	q11.23	STYXL1	48	6	12.5
Cente	chr7	75982794	75994790	6	q11.23	UPK3B	48	1	2.08333
Cente	chr7	75982794	75988969	7	q11.23	UPK3B	48	1	2.08333
Cente	chr7	75982829	75994790	6	q11.23	UPK3B	48	1	2.08333
Cente	chr7	75982959	75994790	6	q11.23	UPK3B	48	1	2.08333
Cente	chr7	75988670	76473776	9	q11.23	UPK3B,PMS2L11,POMZP3	48	1	2.08333
Cente	chr7	76476432	76535619	9	q11.23	LOC100132832,PMS2L11	48	0	0
Cente	chr7	76476432	76511167	9	q11.23	PMS2L11,LOC100132832	48	0	0
Cente	chr7	76540199	76546088	8	q11.23	-	48	0	0
Cente	chr7	79003197	79003734	6	q21.11	-	48	6	12.5
Cente	chr7	81279416	81280521	6	q21.11	-	48	0	0
Cente	chr7	82784290	82784812	6	q21.11	-	48	3	6.25
Cente	chr7	82888354	82889107	9	q21.11	SEMA3E	48	0	0
Cente	chr7	83682220	83682817	6	q21.11	-	48	1	2.08333
Cente	chr7	86069304	86083786	9	q21.11	-	48	0	0
Cente	chr7	87506762	87510806	9	q21.12	ADAM22	48	0	0
Cente	chr7	89357422	89369397	9	q21.13	-	48	0	0
Cente	chr7	91196493	91198343	9	q21.2	-	48	0	0
Cente	chr7	93164739	93170322	9	q21.3	-	48	0	0
Cente	chr7	97233946	97240537	9	q21.3	-	48	0	0
Cente	chr7	97491123	97495252	9	q21.3	-	48	0	0
Cente	chr7	98066347	98067960	6	q22.1	-	48	0	0
Cente	chr7	98066347	98068987	6	q22.1	-	48	0	0
Cente	chr7	98066490	98068987	6	q22.1	-	48	0	0
Cente	chr7	100165798	100181151	9	q22.1	ZAN	48	2	4.16667
Cente	chr7	100419557	100436582	9	q22.1	-	48	19	39.5833
Cente	chr7	100421381	100421956	6	q22.1	-	48	19	39.5833
Cente	chr7	100460088	100473705	9	q22.1	MUC17	48	5	10.4167
Cente	chr7	100787549	100799680	9	q22.1	EMID2	48	3	6.25
Cente	chr7	101511108	101514218	6	q22.1	CUX1	48	0	0
Cente	chr7	102135311	102152748	9	q22.1	-	48	0	0
Cente	chr7	102587705	102588625	9	q22.1	-	48	0	0
Cente	chr7	107251283	107251990	6	q31.1	-	48	0	0
Cente	chr7	109969207	109975675	9	q31.1	-	48	0	0
Cente	chr7	110809909	110887301	9	q31.1	IMMP2L	48	0	0
Cente	chr7	110852573	110854467	9	q31.1	IMMP2L	48	0	0
Cente	chr7	111019447	111020231	6	q31.1	-	48	1	2.08333
Cente	chr7	113740682	113741195	6	q31.1	-	48	9	18.75
Cente	chr7	115305284	115342551	9	q31.2	-	48	0	0
Cente	chr7	115370688	115373669	9	q31.2	TFEC	48	0	0
Cente	chr7	115718783	115728357	9	q31.2	-	48	0	0
Cente	chr7	115820467	115821550	9	q31.2	-	48	0	0
Cente	chr7	118618449	118621941	9	q31.31	-	48	0	0
Cente	chr7	118932023	118933014	6	q31.31	-	48	0	0
Cente	chr7	118941521	118949683	9	q31.31	-	48	0	0
Cente	chr7	121394705	121398580	9	q31.32	PTPRZ1	48	0	0
Cente	chr7	123900458	123904883	9	q31.33	LOC136157	48	32	66.6667
Cente	chr7	123900458	123905192	9	q31.33	LOC136157	48	32	66.6667
Cente	chr7	125833145	125838669	9	q31.33	-	48	0	0
Cente	chr7	128197472	128383178	9	q32.1	IRF5,CCDC136,FLNC,OPN1SW,ATP6V1F,CALU,TNPO3,KCP	48	2	4.16667
Cente	chr7	130729268	130731344	9	q32.3	MKLN1	48	0	0
Cente	chr7	131425039	131431154	9	q32.3	-	48	0	0
Cente	chr7	134000443	134001046	6	q33	BPGM	48	0	0
Cente	chr7	137947009	137947747	6	q34	SVOPL	48	14	29.1667
Cente	chr7	139834962	139837066	8	q34	-	48	0	0
Cente	chr7	141406103	141441024	9	q34	MGAM	48	0	0
Cente	chr7	141432799	141433360	6	q34	MGAM	48	0	0
Cente	chr7	141432799	141433838	7	q34	MGAM	48	0	0
Cente	chr7	141692622	141702982	9	q34	-	48	0	0
Cente	chr7	141704110	141720176	9	q34	-	48	0	0
Cente	chr7	142154589	142181777	9	q34	PRSS2,TRY6	48	0	0
Cente	chr7	142560404	142574112	9	q34	-	48	0	0
Cente	chr7	142582346	142593479	9	q34	TAS2R39	48	0	0
Cente	chr7	143315822	143321257	9	q35	-	48	0	0
Cente	chr7	143508409	143705516	9	q35	OR2A42,ARHGEF5L,OR2A1,CTAGE4,OR2A9P,OR2A20P,OR2A7,ARHGEF5	48	40	83.3333
Cente	chr7	143508409	143705777	9	q35	OR2A42,ARHGEF5L,OR2A1,CTAGE4,OR2A9P,OR2A20P,OR2A7,ARHGEF5	48	40	83.3333
Cente	chr7	143508409	143705959	9	q35	CTAGE4,OR2A9P,OR2A42,ARHGEF5L,OR2A1,OR2A20P,OR2A7,ARHGEF5	48	40	83.3333
Cente	chr7	143515120	143594014	9	q35	OR2A42,ARHGEF5L,OR2A1,OR2A9P,OR2A20P,OR2A7	48	40	83.3333
Cente	chr7	143582523	143594014	9	q35	OR2A7	48	40	83.3333
Cente	chr7	143692626	143705959	9	q35	ARHGEF5	48	2	4.16667
Cente	chr7	144401209	144406086	9	q35	-	48	0	0
Cente	chr7	144547926	144552516	9	q35	-	48	0	0
Cente	chr7	146642455	146644108	9	q35	CNTNAP2	48	0	0
Cente	chr7	148455285	148476435	9	q36.1	ZNF398	48	1	2.08333
Cente	chr7	149478575	149479461	9	q36.1	-	48	1	2.08333
Cente	chr7	150303463	150308034	9	q36.1	KCNH2	48	2	4.16667
Cente	chr7	151081586	151119492	9	q36.1	PRKAG2	48	1	2.08333
Cente	chr7	151182906	151183481	6	q36.1	PRKAG2	48	4	8.33333
Cente	chr7	151496455	151503092	9	q36.1	MLL3	48	0	0
Cente	chr7	151876206	151877262	6	q36.1	-	48	3	6.25
Cente	chr7	152630905	152631490	6	q36.2	-	48	1	2.08333
Cente	chr7	152941089	152941750	6	q36.2	-	48	3	6.25
Cente	chr7	153550727	153553485	9	q36.2	DPP6	48	0	0
Cente	chr7	153784699	153786066	6	q36.2	DPP6	48	2	4.16667
Cente	chr7	154082749	154087087	9	q36.2	DPP6	48	0	0
Cente	chr7	154507823	154509790	9	q36.2	HTR5A	48	0	0
Cente	chr7	154562938	154563438	6	q36.2	-	48	1	2.08333
Cente	chr7	154828318	154834307	9	q36.3	-	48	20	41.6667
Cente	chr7	154828318	154836417	9	q36.3	-	48	20	41.6667
Cente	chr7	154831012	154834307	9	q36.3	-	48	20	41.6667
Cente	chr7	154831382	154836417	9	q36.3	-	48	20	41.6667
Cente	chr7	154892336	154894051	6	q36.3	-	48	24	50
Cente	chr7	155419819	155420339	6	q36.3	-	48	0	0
Cente	chr7	155639348	155641439	6	q36.3	-	48	0	0
Cente	chr7	156079842	156087139	9	q36.3	-	48	0	0
Cente	chr7	157132234	157135984	9	q36.3	PTPRN2	48	0	0
Cente	chr7	157216647	157219772	6	q36.3	PTPRN2	48	0	0
Cente	chr7	157232197	157235332	6	q36.3	PTPRN2	48	21	43.75
Cente	chr7	157425869	157427130	9	q36.3	PTPRN2	48	0	0
Cente	chr7	157632220	157635484	9	q36.3	PTPRN2	48	46	95.8333
Cente	chr7	157739392	157740162	6	q36.3	PTPRN2	48	41	85.4167
Cente	chr7	157814315	157828171	9	q36.3	PTPRN2	48	1	2.08333
Cente	chr7	157845308	157846947	9	q36.3	PTPRN2	48	26	54.1667
Cente	chr7	157902486	157903699	6	q36.3	PTPRN2	48	6	12.5
Cente	chr7	157911115	157913223	6	q36.3	PTPRN2	48	6	12.5
Cente	chr7	158007079	158008019	6	q36.3	PTPRN2	48	0	0
Cente	chr7	158008859	158010014	6	q36.3	PTPRN2	48	0	0
Cente	chr7	158324090	158324932	6	q36.3	-	48	1	2.08333
Cente	chr7	158400495	158403216	9	q36.3	WDR60	48	11	22.9167
Cente	chr7	158637672	158638267	6	q36.3	-	48	3	6.25
Cente	chr7	158688133	158689233	6	q36.3	-	48	5	10.4167
Cente	chr7	158810149	158815458	9	q36.3	-	48	0	0
Cente	chr7	158810149	158821302	9	q36.3	-	48	0	0
Cente	chr8	73	145180	9	p23.3	OR4F21	48	0	0
Cente	chr8	7005	145180	9	p23.3	OR4F21	48	0	0
Cente	chr8	615725	616275	6	p23.3	ERICH1	48	4	8.33333
Cente	chr8	841323	844194	9	p23.3	-	48	10	20.8333
Cente	chr8	905044	905889	6	p23.3	-	48	10	20.8333
Cente	chr8	917788	919133	9	p23.3	-	48	43	89.5833
Cente	chr8	930397	930942	6	p23.3	-	48	4	8.33333
Cente	chr8	951052	955072	9	p23.3	-	48	48	100
Cente	chr8	970775	973475	6	p23.3	-	48	7	14.5833
Cente	chr8	1098320	1105146	9	p23.3	-	48	1	2.08333
Cente	chr8	1118195	1118758	6	p23.3	-	48	4	8.33333
Cente	chr8	1250804	1254324	9	p23.3	-	48	0	0
Cente	chr8	1310463	1311903	6	p23.3	-	48	0	0
Cente	chr8	1319764	1321490	6	p23.3	-	48	1	2.08333
Cente	chr8	1328300	1343560	9	p23.3	-	48	0	0
Cente	chr8	1496892	1499342	9	p23.3	DLGAP2	48	0	0
Cente	chr8	1562259	1577502	9	p23.3	DLGAP2	48	1	2.08333
Cente	chr8	1577925	1579425	6	p23.3	DLGAP2	48	0	0
Cente	chr8	1646211	1647157	6	p23.3	-	48	5	10.4167
Cente	chr8	1733823	1734458	6	p23.3	-	48	0	0
Cente	chr8	1763885	1764477	7	p23.3	ARHGEF10	48	2	4.16667
Cente	chr8	1822986	1826196	9	p23.3	ARHGEF10	48	0	0
Cente	chr8	1824411	1825771	9	p23.3	ARHGEF10	48	0	0
Cente	chr8	1927101	1929856	9	p23.3	KBTBD11	48	11	22.9167
Cente	chr8	2021003	2021753	9	p23.3	MYOM2	48	0	0
Cente	chr8	2116944	2122322	9	p23.3	-	48	0	0
Cente	chr8	2182573	2183043	6	p23.3	-	48	1	2.08333
Cente	chr8	2202704	2203614	7	p23.2	-	48	1	2.08333
Cente	chr8	2241102	2251073	9	p23.2	-	48	42	87.5
Cente	chr8	2316619	2317158	6	p23.2	-	48	1	2.08333
Cente	chr8	2874575	2877927	9	p23.2	CSMD1	48	0	0
Cente	chr8	3132760	3135806	6	p23.2	CSMD1	48	4	8.33333
Cente	chr8	3168778	3169628	9	p23.2	CSMD1	48	1	2.08333
Cente	chr8	3568431	3569091	6	p23.2	CSMD1	48	4	8.33333
Cente	chr8	3773272	3777688	9	p23.2	CSMD1	48	0	0
Cente	chr8	3801716	3803959	9	p23.2	CSMD1	48	0	0
Cente	chr8	4785770	4787703	9	p23.2	CSMD1	48	1	2.08333
Cente	chr8	5582797	5593145	9	p23.2	-	48	0	0
Cente	chr8	5715423	5720143	9	p23.2	-	48	0	0
Cente	chr8	6813531	6867208	9	p23.1	DEFA1,LOC728358,DEFA3	48	4	8.33333
Cente	chr8	6813752	6815559	9	p23.1	-	48	4	8.33333
Cente	chr8	7053465	7461991	9	p23.1	DEFB105B,DEFB106B,DEFB106A,DEFB107A,FAM90A7,SPAG11B,DEFB107B,DEFB103B,DEFB109P1B,DEFB104B,DEFB103A,LOC349196,DEFB105A,DEFB104A	48	6	12.5
Cente	chr8	7098383	7145917	9	p23.1	LOC349196	48	6	12.5
Cente	chr8	7175157	7188041	9	p23.1	-	48	3	6.25
Cente	chr8	7352315	7431157	9	p23.1	DEFB107A,FAM90A7,DEFB107B	48	1	2.08333
Cente	chr8	7390723	7432042	9	p23.1	FAM90A7	48	1	2.08333
Cente	chr8	7562393	7931319	9	p23.1	DEFB105B,DEFB106B,DEFB106A,DEFB4,DEFB107A,SPAG11B,DEFB109P1B,DEFB103B,DEFB107B,FAM66E,DEFB103A,SPAG11A,DEFB104B,DEFB105A,DEFB104A	48	3	6.25
Cente	chr8	7669557	7797026	9	p23.1	DEFB106A,DEFB103A,DEFB104A,DEFB107B,DEFB104B,DEFB105B,DEFB106B,DEFB4,DEFB107A,SPAG11B,DEFB103B,SPAG11A,DEFB105A	48	3	6.25
Cente	chr8	7861701	7875159	9	p23.1	FAM66E	48	0	0
Cente	chr8	7861701	7929174	9	p23.1	DEFB109P1B,FAM66E	48	0	0
Cente	chr8	7861701	7928751	9	p23.1	DEFB109P1B,FAM66E	48	0	0
Cente	chr8	7862273	7929174	9	p23.1	DEFB109P1B,FAM66E	48	0	0
Cente	chr8	7904302	7929174	9	p23.1	-	48	0	0
Cente	chr8	7904302	8156973	9	p23.1	FLJ10661	48	0	0
Cente	chr8	7977484	8027787	6	p23.1	-	48	2	4.16667
Cente	chr8	8023694	8028448	6	p23.1	-	48	2	4.16667
Cente	chr8	8066180	8125752	9	p23.1	FLJ10661	48	46	95.8333
Cente	chr8	8109714	8125302	9	p23.1	FLJ10661	48	46	95.8333
Cente	chr8	8323769	8328247	9	p23.1	-	48	0	0
Cente	chr8	8423415	8424348	8	p23.1	-	48	0	0
Cente	chr8	9535218	9538345	9	p23.1	TNKS	48	0	0
Cente	chr8	11282984	11284541	9	p23.1	C8orf12	48	0	0
Cente	chr8	11933753	12099266	9	p23.1	ZNF705D,FAM66D,LOC392196,DUB3,DEFB130	48	39	81.25
Cente	chr8	11933753	12072371	9	p23.1	ZNF705D,FAM66D,DUB3,DEFB130,LOC392196	48	39	81.25
Cente	chr8	11933753	12072506	9	p23.1	ZNF705D,FAM66D,LOC392196,DUB3,DEFB130	48	39	81.25
Cente	chr8	11983401	12099266	9	p23.1	ZNF705D,FAM66D,DUB3,FAM86B1,LOC392196	48	39	81.25
Cente	chr8	12018353	12054729	9	p23.1	FAM66D,DUB3,LOC392196	48	39	81.25
Cente	chr8	12023118	12035489	9	p23.1	FAM66D,DUB3,LOC392196	48	39	81.25
Cente	chr8	12052176	12074231	9	p23.1	-	48	0	0
Cente	chr8	12199406	12321687	9	p23.1	DEFB109P1,FAM66A,DEFB130	48	9	18.75
Cente	chr8	12240103	12321687	9	p23.1	DEFB109P1,FAM66A	48	9	18.75
Cente	chr8	12240103	12322432	9	p23.1	DEFB109P1,FAM66A	48	9	18.75
Cente	chr8	12240373	12263968	9	p23.1	FAM66A	48	9	18.75
Cente	chr8	12264620	12276249	9	p23.1	FAM66A	48	0	0
Cente	chr8	12264620	12284550	9	p23.1	FAM66A	48	0	0
Cente	chr8	12264620	12290523	9	p23.1	FAM66A	48	0	0
Cente	chr8	12284649	12286051	9	p23.1	FAM66A	48	0	0
Cente	chr8	12295653	12321787	9	p23.1	DEFB109P1,FAM66A	48	5	10.4167
Cente	chr8	12295653	12322432	9	p23.1	DEFB109P1,FAM66A	48	5	10.4167
Cente	chr8	12312874	12322432	9	p23.1	FAM66A	48	5	10.4167
Cente	chr8	13643636	13653571	9	p22	-	48	0	0
Cente	chr8	14551407	14559585	9	p22	SGCZ	48	0	0
Cente	chr8	15446216	15457509	9	p22	TUSC3	48	0	0
Cente	chr8	15928696	16078574	9	p22	MSR1	48	0	0
Cente	chr8	16245622	16251869	9	p22	-	48	0	0
Cente	chr8	16306425	16319028	9	p22	-	48	0	0
Cente	chr8	16866207	16866669	6	p22	-	48	24	50
Cente	chr8	17624937	17626103	9	p22	MTUS1	48	0	0
Cente	chr8	17795537	17796522	9	p22	FGL1	48	0	0
Cente	chr8	18498862	18500297	6	p22	PSD3	48	2	4.16667
Cente	chr8	18857976	18858591	6	p22	PSD3	48	0	0
Cente	chr8	24201098	24207111	9	p21.2	-	48	0	0
Cente	chr8	25028319	25046810	9	p21.2	-	48	0	0
Cente	chr8	26934901	26936901	9	p21.2	-	48	0	0
Cente	chr8	27739899	27740455	6	p21.1	PBK	48	11	22.9167
Cente	chr8	29957137	29957822	6	p12	-	48	12	25
Cente	chr8	30723896	30725134	8	p12	UBXN8	48	0	0
Cente	chr8	33534035	34002284	6	p12	DUSP26,RNF122	48	0	0
Cente	chr8	37170049	37171011	6	p12	-	48	2	4.16667
Cente	chr8	39350819	39506576	9	p11.23	#NAME?	48	0	0
Cente	chr8	40301941	40309124	9	p11.21	-	48	0	0
Cente	chr8	40893875	40898691	9	p11.21	-	48	0	0
Cente	chr8	42309719	42313291	6	p11.21	-	48	32	66.6667
Cente	chr8	43944978	43951179	6	p11.1	-	48	6	12.5
Cente	chr8	46958111	46977129	6	q11.1	-	48	48	100
Cente	chr8	47643059	47665068	9	q11.1	-	48	5	10.4167
Cente	chr8	49255824	49256514	8	q11.21	-	48	6	12.5
Cente	chr8	51193665	51200888	9	q11.22	SNTG1	48	0	0
Cente	chr8	51345445	51358248	9	q11.22	SNTG1	48	2	4.16667
Cente	chr8	51387568	51390822	9	q11.22	SNTG1	48	0	0
Cente	chr8	53863532	53864180	6	q11.23	-	48	0	0
Cente	chr8	54285133	54286183	6	q11.23	-	48	0	0
Cente	chr8	58277427	58297222	9	q12.1	-	48	48	100
Cente	chr8	58280478	58290697	9	q12.1	-	48	48	100
Cente	chr8	60298115	60299046	9	q12.1	-	48	12	25
Cente	chr8	62197928	62198444	6	q12.2	-	48	0	0
Cente	chr8	66254405	66257162	9	q13.1	-	48	0	0
Cente	chr8	71020905	71027198	9	q13.3	-	48	1	2.08333
Cente	chr8	71746125	71747196	6	q13.3	XKR9	48	16	33.3333
Cente	chr8	72377264	72380227	9	q13.3	EYA1	48	0	0
Cente	chr8	74223856	74224500	6	q21.11	-	48	0	0
Cente	chr8	77499899	77501123	6	q21.11	-	48	8	16.6667
Cente	chr8	79343130	79350308	9	q21.12	-	48	0	0
Cente	chr8	82207571	82209251	6	q21.13	-	48	0	0
Cente	chr8	85423543	85431720	9	q21.2	RALYL	48	0	0
Cente	chr8	86739587	86763666	9	q21.2	REXO1L2P,REXO1L1	48	1	2.08333
Cente	chr8	86851058	86911198	9	q21.2	REXO1L2P	48	36	75
Cente	chr8	87257375	87264287	9	q21.3	-	48	0	0
Cente	chr8	88581424	88581882	6	q21.3	-	48	0	0
Cente	chr8	94141505	94142779	6	q22.1	-	48	0	0
Cente	chr8	95794465	95796334	9	q22.1	-	48	0	0
Cente	chr8	96450205	96452377	6	q22.1	-	48	9	18.75
Cente	chr8	96944244	96948758	9	q22.1	-	48	0	0
Cente	chr8	97589243	97591135	6	q22.1	SDC2	48	0	0
Cente	chr8	97589931	97591135	9	q22.1	SDC2	48	0	0
Cente	chr8	102688456	102695927	9	q22.3	GRHL2	48	0	0
Cente	chr8	104063932	104065762	6	q22.3	-	48	0	0
Cente	chr8	106865722	106866532	6	q23.1	ZFPM2	48	0	0
Cente	chr8	107797660	107798177	6	q23.1	OXR1	48	4	8.33333
Cente	chr8	109172224	109180432	8	q23.1	-	48	2	4.16667
Cente	chr8	114125735	114127903	9	q23.3	CSMD3	48	0	0
Cente	chr8	115148622	115149858	6	q23.3	-	48	0	0
Cente	chr8	115703020	115712660	9	q23.3	-	48	0	0
Cente	chr8	116066909	116067541	6	q23.3	-	48	15	31.25
Cente	chr8	118943234	118944799	9	q24.11	EXT1	48	0	0
Cente	chr8	120178246	120181094	9	q24.12	COLEC10	48	0	0
Cente	chr8	126750449	126750950	6	q24.13	-	48	2	4.16667
Cente	chr8	128317932	128318937	9	q24.21	-	48	0	0
Cente	chr8	129832108	129835412	6	q24.21	-	48	0	0
Cente	chr8	129928510	129931559	9	q24.21	-	48	0	0
Cente	chr8	131919946	131922037	9	q24.22	ADCY8	48	0	0
Cente	chr8	135578810	135581105	6	q24.22	ZFAT	48	0	0
Cente	chr8	137229374	137233056	8	q24.23	-	48	0	0
Cente	chr8	137763441	137774870	9	q24.23	-	48	0	0
Cente	chr8	138195078	138196563	6	q24.23	-	48	0	0
Cente	chr8	138891894	138894940	9	q24.23	-	48	0	0
Cente	chr8	139282871	139283550	6	q24.23	FAM135B	48	1	2.08333
Cente	chr8	140828769	140830192	7	q24.3	TRAPPC9	48	8	16.6667
Cente	chr8	140837108	140837811	6	q24.3	TRAPPC9	48	1	2.08333
Cente	chr8	140953506	140954527	6	q24.3	TRAPPC9	48	2	4.16667
Cente	chr8	142261750	142310420	9	q24.3	DENND3,SLC45A4	48	1	2.08333
Cente	chr8	142414375	142415165	6	q24.3	-	48	0	0
Cente	chr8	142630204	142630861	6	q24.3	-	48	11	22.9167
Cente	chr8	142709773	142714238	9	q24.3	-	48	37	77.0833
Cente	chr8	143321169	143321617	6	q24.3	TSNARE1	48	24	50
Cente	chr8	143460346	143713032	9	q24.3	BAI1,TSNARE1,ARC	48	14	29.1667
Cente	chr8	143838184	143839761	6	q24.3	-	48	0	0
Cente	chr8	143976270	143977203	6	q24.3	-	48	0	0
Cente	chr8	144224990	144226795	8	q24.3	-	48	2	4.16667
Cente	chr8	144347820	144383961	9	q24.3	GPIHBP1	48	8	16.6667
Cente	chr8	144457712	144459342	9	q24.3	-	48	2	4.16667
Cente	chr8	144771634	144785886	6	q24.3	-	48	0	0
Cente	chr8	144814698	144815358	6	q24.3	-	48	42	87.5
Cente	chr8	144819132	144820572	6	q24.3	-	48	0	0
Cente	chr8	145000410	145022079	9	q24.3	EPPK1	48	40	83.3333
Cente	chr8	145468250	145472750	9	q24.3	BOP1	48	11	22.9167
Cente	chr8	145475732	145476209	9	q24.3	BOP1	48	34	70.8333
Cente	chr8	145574501	145578651	9	q24.3	ADCK5	48	0	0
Cente	chr8	145688500	145691595	9	q24.3	-	48	9	18.75
Cente	chr8	145727248	145728383	6	q24.3	KIAA1688	48	6	12.5
Cente	chr8	146027824	146028636	6	q24.3	ZNF7	48	4	8.33333
Cente	chr9	485	15682	9	p24.3	WASH1	48	1	2.08333
Cente	chr9	310105	312509	6	p24.3	DOCK8	48	0	0
Cente	chr9	697446	698376	6	p24.3	KANK1	48	0	0
Cente	chr9	4366094	4367777	6	p24.2	-	48	0	0
Cente	chr9	4366094	4367181	9	p24.2	-	48	0	0
Cente	chr9	4491098	4493959	9	p24.2	SLC1A1	48	0	0
Cente	chr9	6001447	6004308	9	p24.1	RANBP6	48	3	6.25
Cente	chr9	6690598	6700717	9	p24.1	-	48	0	0
Cente	chr9	6719261	6719815	6	p24.1	KDM4C	48	0	0
Cente	chr9	8630898	8631854	9	p24.1	PTPRD	48	0	0
Cente	chr9	10010070	10012636	6	p23	PTPRD	48	0	0
Cente	chr9	10126514	10127786	6	p23	PTPRD	48	16	33.3333
Cente	chr9	13561339	13565947	9	p23	-	48	0	0
Cente	chr9	14676873	14678481	9	p22.3	ZDHHC21	48	2	4.16667
Cente	chr9	16379338	16379867	6	p22.3	-	48	3	6.25
Cente	chr9	17391160	17396972	9	p22.2	CNTLN	48	0	0
Cente	chr9	18568657	18569517	6	p22.1	ADAMTSL1	48	2	4.16667
Cente	chr9	21724362	21724837	9	p21.3	-	48	0	0
Cente	chr9	22981728	22982241	9	p21.3	-	48	0	0
Cente	chr9	23352830	23367665	9	p21.3	-	48	0	0
Cente	chr9	24135509	24140358	9	p21.3	-	48	0	0
Cente	chr9	24492114	24509104	9	p21.3	-	48	0	0
Cente	chr9	25020864	25021737	6	p21.3	-	48	0	0
Cente	chr9	26557698	26562239	9	p21.2	-	48	0	0
Cente	chr9	28037275	28041288	9	p21.2	LINGO2	48	0	0
Cente	chr9	28651946	28655145	9	p21.1	LINGO2	48	0	0
Cente	chr9	28836246	28837699	9	p21.1	-	48	0	0
Cente	chr9	29082325	29088033	9	p21.1	-	48	0	0
Cente	chr9	29581826	29582351	7	p21.1	-	48	0	0
Cente	chr9	31281284	31282768	6	p21.1	-	48	0	0
Cente	chr9	33202801	33204101	6	p13.3	-	48	2	4.16667
Cente	chr9	34525208	34675940	9	p13.3	SIGMAR1,DCTN3,GALT,C9orf23,IL11RA,CNTFR,ARID3C,LOC415056,CCL27	48	2	4.16667
Cente	chr9	35362369	35365249	9	p13.3	UNC13B	48	0	0
Cente	chr9	35718110	35722416	9	p13.3	TLN1,CREB3	48	6	12.5
Cente	chr9	35970780	35972060	9	p13.3	-	48	0	0
Cente	chr9	36352611	36353818	6	p13.2	RNF38	48	0	0
Cente	chr9	38504242	38506876	6	p13.1	-	48	1	2.08333
Cente	chr9	38658716	38659421	6	p13.1	-	48	0	0
Cente	chr9	38765681	38863964	9	p13.1	-	48	0	0
Cente	chr9	38854711	38952514	9	p13.1	-	48	0	0
Cente	chr9	39134780	39270784	9	p13.1	CNTNAP3	48	0	0
Cente	chr9	39305460	39323721	6	p13.1	-	48	1	2.08333
Cente	chr9	39423607	39495148	9	p13.1	LOC653501,ZNF658B	48	1	2.08333
Cente	chr9	39577568	39578613	6	p13.1	-	48	0	0
Cente	chr9	39703727	39800345	9	p13.1	-	48	0	0
Cente	chr9	40218614	40222966	6	p12	-	48	0	0
Cente	chr9	40465886	40467873	6	p12	-	48	5	10.4167
Cente	chr9	40465886	40617422	9	p12	-	48	5	10.4167
Cente	chr9	41041385	41045080	6	p12	-	48	4	8.33333
Cente	chr9	41084976	41093833	6	p12	-	48	1	2.08333
Cente	chr9	41722582	41723726	6	p12	-	48	0	0
Cente	chr9	41801881	41910251	9	p12	-	48	0	0
Cente	chr9	41961482	42332096	9	p12	KGFLP2	48	0	0
Cente	chr9	41966175	41967044	6	p12	KGFLP2	48	0	0
Cente	chr9	42786993	42822014	6	p11.2	-	48	17	35.4167
Cente	chr9	43408551	43409772	6	p11.2	-	48	1	2.08333
Cente	chr9	43408596	43411024	6	p11.2	-	48	1	2.08333
Cente	chr9	43632017	43782888	9	p11.2	-	48	1	2.08333
Cente	chr9	44183083	44266724	9	p11.2	KGFLP1	48	0	0
Cente	chr9	44491279	44616609	6	p11.2	-	48	4	8.33333
Cente	chr9	44565338	44574660	6	p11.2	-	48	4	8.33333
Cente	chr9	44667003	44674180	9	p11.2	-	48	0	0
Cente	chr9	44802673	44805189	9	p11.2	-	48	7	14.5833
Cente	chr9	44814786	44820405	9	p11.2	-	48	16	33.3333
Cente	chr9	44927260	44937519	6	p11.2	FAM27C	48	26	54.1667
Cente	chr9	44932263	44932883	6	p11.2	-	48	26	54.1667
Cente	chr9	45108988	45175211	6	p11.2	-	48	1	2.08333
Cente	chr9	45267857	45616738	9	p11.2	-	48	39	81.25
Cente	chr9	45331139	45332844	6	p11.2	-	48	39	81.25
Cente	chr9	45616175	45624352	9	p11.2	FAM27A	48	30	62.5
Cente	chr9	46003240	46008076	6	p11.2	-	48	23	47.9167
Cente	chr9	46015041	46018746	6	p11.2	-	48	3	6.25
Cente	chr9	46265527	46268934	6	p11.2	-	48	7	14.5833
Cente	chr9	46277897	46279394	6	p11.2	-	48	27	56.25
Cente	chr9	46718139	46899578	9	p11.1	-	48	0	0
Cente	chr9	46949978	47107472	9	p11.1	-	48	0	0
Cente	chr9	65266923	65290797	6	q12	-	48	1	2.08333
Cente	chr9	66329081	66353976	9	q12	-	48	0	0
Cente	chr9	67147030	67191484	6	q12	-	48	1	2.08333
Cente	chr9	67376794	67384266	6	q12	FAM27B	48	19	39.5833
Cente	chr9	67380901	67381916	6	q12	-	48	19	39.5833
Cente	chr9	67627850	67796443	9	q12	-	48	42	87.5
Cente	chr9	67788446	67790156	6	q12	-	48	42	87.5
Cente	chr9	69796609	69812965	9	q12	-	48	0	0
Cente	chr9	69885426	69887066	6	q12	-	48	37	77.0833
Cente	chr9	70994292	70995049	6	q21.11	TJP2	48	0	0
Cente	chr9	71085050	71086301	6	q21.11	-	48	0	0
Cente	chr9	71952058	71953288	6	q21.11	MAMDC2	48	0	0
Cente	chr9	74645710	74646239	6	q21.13	-	48	0	0
Cente	chr9	74995705	74998254	7	q21.13	-	48	0	0
Cente	chr9	75208286	75217416	9	q21.13	-	48	0	0
Cente	chr9	77194155	77201776	9	q21.13	-	48	0	0
Cente	chr9	78109371	78111899	6	q21.13	-	48	45	93.75
Cente	chr9	78745588	78747927	9	q21.13	-	48	0	0
Cente	chr9	79632137	79632795	7	q21.2	GNAQ	48	1	2.08333
Cente	chr9	79836125	79837125	6	q21.2	-	48	0	0
Cente	chr9	80915534	80916081	6	q21.31	-	48	1	2.08333
Cente	chr9	86964976	86966026	9	q21.33	-	48	0	0
Cente	chr9	87663274	87666070	9	q21.33	-	48	0	0
Cente	chr9	87912086	87914603	6	q21.33	-	48	0	0
Cente	chr9	89716637	89723579	6	q22.1	FAM75C1	48	1	2.08333
Cente	chr9	90006747	90011289	9	q22.1	-	48	0	0
Cente	chr9	90368997	90371695	6	q22.1	NXNL2	48	1	2.08333
Cente	chr9	91365873	91367735	9	q22.2	-	48	0	0
Cente	chr9	93435879	93445905	9	q22.31	-	48	0	0
Cente	chr9	95000687	95001292	6	q22.31	WNK2	48	1	2.08333
Cente	chr9	95510165	95511320	9	q22.31	-	48	0	0
Cente	chr9	95539234	95543145	6	q22.31	-	48	0	0
Cente	chr9	95540025	95541415	6	q22.31	-	48	0	0
Cente	chr9	96502397	96504347	6	q22.32	-	48	14	29.1667
Cente	chr9	97305777	97306283	6	q22.32	PTCH1	48	3	6.25
Cente	chr9	98102339	98102858	6	q22.32	HSD17B3	48	0	0
Cente	chr9	98288625	98289461	9	q22.33	HABP4	48	0	0
Cente	chr9	98973095	98977743	9	q22.33	-	48	0	0
Cente	chr9	100040340	100040808	6	q22.33	TBC1D2	48	0	0
Cente	chr9	102786672	102787787	6	q31.1	-	48	17	35.4167
Cente	chr9	103483807	103484548	6	q31.1	GRIN3A	48	1	2.08333
Cente	chr9	103754558	103764248	9	q31.1	-	48	0	0
Cente	chr9	104692309	104722677	9	q31.1	-	48	0	0
Cente	chr9	106636036	106637657	8	q31.1	ABCA1	48	0	0
Cente	chr9	106838671	106843096	9	q31.1	-	48	0	0
Cente	chr9	109058059	109060744	6	q31.2	-	48	0	0
Cente	chr9	109073169	109075601	6	q31.2	-	48	4	8.33333
Cente	chr9	111870020	111870953	9	q31.3	PALM2-AKAP2,AKAP2	48	0	0
Cente	chr9	112064339	112069738	9	q31.3	-	48	0	0
Cente	chr9	112516996	112519963	9	q31.3	MUSK	48	0	0
Cente	chr9	112839262	112842241	9	q31.3	LPAR1	48	0	0
Cente	chr9	114860729	114895359	9	q32	-	48	1	2.08333
Cente	chr9	116122657	116138104	9	q32	ORM1,ORM2,AKNA	48	1	2.08333
Cente	chr9	122296824	122299569	6	q33.2	CDK5RAP2	48	0	0
Cente	chr9	123451255	123451902	8	q33.2	DAB2IP	48	1	2.08333
Cente	chr9	128426750	128427750	9	q33.3	LMX1B	48	31	64.5833
Cente	chr9	128559045	128562860	6	q33.3	-	48	0	0
Cente	chr9	128560427	128561816	6	q33.3	-	48	0	0
Cente	chr9	128560427	128562860	6	q33.3	-	48	0	0
Cente	chr9	129221436	129225883	9	q33.3	-	48	0	0
Cente	chr9	129940898	129941974	6	q34.11	-	48	1	2.08333
Cente	chr9	130504066	130512596	9	q34.11	PKN3	48	2	4.16667
Cente	chr9	130682730	130683370	6	q34.11	CCBL1	48	1	2.08333
Cente	chr9	130740850	130741741	6	q34.11	PHYHD1	48	0	0
Cente	chr9	131066551	131067841	6	q34.11	-	48	46	95.8333
Cente	chr9	131255209	131256924	6	q34.11	-	48	8	16.6667
Cente	chr9	132373363	132377325	6	q34.11	-	48	0	0
Cente	chr9	132742245	132742808	6	q34.12	ABL1	48	0	0
Cente	chr9	133380845	133381679	9	q34.13	POMT1	48	2	4.16667
Cente	chr9	133607886	133611972	9	q34.13	-	48	12	25
Cente	chr9	134934317	134947466	9	q34.2	CEL	48	8	16.6667
Cente	chr9	135118152	135123434	9	q34.2	ABO	48	2	4.16667
Cente	chr9	135161091	135165499	6	q34.2	-	48	25	52.0833
Cente	chr9	135421421	135449536	9	q34.2	FAM163B,ADAMTSL2	48	19	39.5833
Cente	chr9	135607134	135607905	7	q34.2	-	48	2	4.16667
Cente	chr9	135746015	135747279	7	q34.2	VAV2	48	0	0
Cente	chr9	135867812	135869133	6	q34.2	-	48	15	31.25
Cente	chr9	135988153	135989091	6	q34.2	-	48	14	29.1667
Cente	chr9	136355648	136532495	9	q34.2	RXRA	48	1	2.08333
Cente	chr9	136555376	136556548	9	q34.2	-	48	4	8.33333
Cente	chr9	136604471	136606646	9	q34.3	-	48	2	4.16667
Cente	chr9	136791730	136792485	6	q34.3	COL5A1	48	9	18.75
Cente	chr9	137618971	137620021	7	q34.3	-	48	34	70.8333
Cente	chr9	137917480	138215756	9	q34.3	UBAC1,CAMSAP1,NACC2,C9orf69	48	15	31.25
Cente	chr9	139464657	139466558	6	q34.3	NELF	48	16	33.3333
Cente	chr9	139579378	139582963	8	q34.3	WDR85	48	0	0
Cente	chr9	139832925	139833625	6	q34.3	EHMT1	48	26	54.1667
Cente	chr9	139859378	139860768	6	q34.3	-	48	3	6.25
Cente	chr9	139892495	139893322	6	q34.3	CACNA1B	48	4	8.33333
Cente	chr9	139903215	139905175	9	q34.3	CACNA1B	48	42	87.5
Cente	chr9	140032179	140034414	6	q34.3	CACNA1B	48	0	0
Cente	chr9	140190682	140273191	9	q34.3	FAM157B,TUBBP5	48	1	2.08333
Cente	chr10	50073	125923	9	p15.3	TUBB8	48	0	0
Cente	chr10	453557	454247	6	p15.3	DIP2C	48	1	2.08333
Cente	chr10	693098	693711	6	p15.3	DIP2C,C10orf108	48	6	12.5
Cente	chr10	753692	754352	6	p15.3	-	48	1	2.08333
Cente	chr10	771375	774764	9	p15.3	-	48	0	0
Cente	chr10	829593	830268	6	p15.3	-	48	0	0
Cente	chr10	1271299	1272456	7	p15.3	ADARB2	48	1	2.08333
Cente	chr10	1572580	1575280	9	p15.3	ADARB2,NCRNA00168	48	0	0
Cente	chr10	1648596	1650016	6	p15.3	ADARB2	48	46	95.8333
Cente	chr10	1731370	1734179	9	p15.3	ADARB2	48	0	0
Cente	chr10	3104717	3106364	9	p15.2	PFKP	48	1	2.08333
Cente	chr10	3346310	3347470	9	p15.2	-	48	0	0
Cente	chr10	4698559	4700493	6	p15.1	LOC100216001	48	37	77.0833
Cente	chr10	4847721	4848391	6	p15.1	-	48	0	0
Cente	chr10	7117049	7118324	6	p14	-	48	48	100
Cente	chr10	8035746	8037167	6	p14	TAF3	48	0	0
Cente	chr10	12600445	12603051	6	p13	CAMK1D	48	0	0
Cente	chr10	12856907	12858150	6	p13	CAMK1D	48	0	0
Cente	chr10	17350704	17355444	9	p12.33	-	48	0	0
Cente	chr10	18543080	18543598	6	p12.33	CACNB2	48	5	10.4167
Cente	chr10	20037035	20038018	6	p12.32	-	48	0	0
Cente	chr10	20890579	20897455	9	p12.31	-	48	0	0
Cente	chr10	21897169	21907967	6	p12.31	MLLT10	48	2	4.16667
Cente	chr10	24417679	24419045	6	p12.1	KIAA1217	48	8	16.6667
Cente	chr10	26385500	26401309	9	p12.1	MYO3A	48	0	0
Cente	chr10	26807793	26808456	6	p12.1	APBB1IP	48	2	4.16667
Cente	chr10	27264678	27269584	9	p12.1	C10orf51	48	1	2.08333
Cente	chr10	28152701	28153223	6	p12.1	ARMC4	48	3	6.25
Cente	chr10	28703488	28705670	7	p11.23	-	48	0	0
Cente	chr10	28704004	28705075	9	p11.23	-	48	0	0
Cente	chr10	29752172	29752725	6	p11.23	-	48	5	10.4167
Cente	chr10	29782353	29782968	9	p11.23	-	48	0	0
Cente	chr10	31286703	31291731	9	p11.23	ZNF438	48	0	0
Cente	chr10	31483544	31484776	6	p11.22	-	48	1	2.08333
Cente	chr10	31483544	31485487	6	p11.22	-	48	1	2.08333
Cente	chr10	33229325	33230534	7	p11.22	ITGB1	48	0	0
Cente	chr10	36259633	36261156	9	p11.21	-	48	0	0
Cente	chr10	37486627	37523192	9	p11.21	ANKRD30A	48	2	4.16667
Cente	chr10	39046094	39089192	9	p11.1	-	48	22	45.8333
Cente	chr10	45898323	46132685	9	q11.21	#NAME?	48	0	0
Cente	chr10	45898323	46105631	9	q11.21	#NAME?	48	0	0
Cente	chr10	46164763	46594466	9	q11.22	SYT15,LOC728643,FAM35B,PPYR1,GPRIN2,ANXA8,BMS1P5,ANXA8L1	48	48	100
Cente	chr10	46573577	46591751	9	q11.22	ANXA8,ANXA8L1	48	48	100
Cente	chr10	46647803	46849147	9	q11.22	FAM35B2,LOC642826	48	0	0
Cente	chr10	46999208	47175011	9	q11.22	ANTXRL	48	2	4.16667
Cente	chr10	47442802	47486994	9	q11.22	FAM21B	48	0	0
Cente	chr10	47442802	47487644	9	q11.22	FAM21B	48	0	0
Cente	chr10	47725753	47900156	9	q11.22	ANXA8,LOC642826,FAM25C,FAM25G,ANXA8L1,FAM25B	48	0	0
Cente	chr10	47725753	47774013	9	q11.22	-	48	0	0
Cente	chr10	48365756	48489335	9	q11.22	PTPN20B,PTPN20A	48	0	0
Cente	chr10	48365756	48519236	9	q11.22	PTPN20B,PTPN20A	48	0	0
Cente	chr10	48489188	48519236	6	q11.22	-	48	0	0
Cente	chr10	48618105	48715504	9	q11.22	-	48	0	0
Cente	chr10	48618596	48663205	9	q11.22	-	48	0	0
Cente	chr10	48865577	48936392	9	q11.22	FAM25C,FAM25G,FAM25B	48	0	0
Cente	chr10	48865577	48871539	7	q11.22	-	48	0	0
Cente	chr10	48865577	49060727	9	q11.22	FRMPD2,FAM25C,FAM25G,FAM25B	48	0	0
Cente	chr10	48865577	48867872	6	q11.22	-	48	0	0
Cente	chr10	50673386	50681048	6	q11.23	-	48	0	0
Cente	chr10	51349528	51381525	6	q11.23	-	48	2	4.16667
Cente	chr10	52873722	52882096	9	q11.23	PRKG1	48	0	0
Cente	chr10	53685667	53688334	9	q21.1	PRKG1	48	0	0
Cente	chr10	54196631	54199256	9	q21.1	MBL2	48	0	0
Cente	chr10	58183067	58196919	9	q21.1	-	48	0	0
Cente	chr10	58879765	58881893	9	q21.1	-	48	0	0
Cente	chr10	61031953	61035063	8	q21.1	-	48	0	0
Cente	chr10	65179245	65181130	9	q21.3	-	48	0	0
Cente	chr10	66068601	66070766	9	q21.3	-	48	0	0
Cente	chr10	66068824	66069845	9	q21.3	-	48	0	0
Cente	chr10	66506411	66518751	9	q21.3	-	48	0	0
Cente	chr10	66702355	66702932	6	q21.3	-	48	3	6.25
Cente	chr10	66976955	66985336	9	q21.3	-	48	0	0
Cente	chr10	67253139	67253702	6	q21.3	-	48	0	0
Cente	chr10	68709321	68710242	6	q21.3	CTNNA3	48	0	0
Cente	chr10	70950792	70961060	9	q21.3	-	48	0	0
Cente	chr10	72118824	72121307	9	q22.1	ADAMTS14	48	0	0
Cente	chr10	75044000	75051412	8	q22.2	-	48	0	0
Cente	chr10	81143827	81174494	6	q22.3	-	48	0	0
Cente	chr10	81465041	81494668	6	q22.3	-	48	0	0
Cente	chr10	81662220	81669481	9	q22.3	-	48	0	0
Cente	chr10	81774327	81782225	9	q22.3	-	48	0	0
Cente	chr10	82869698	82879763	9	q23.1	-	48	0	0
Cente	chr10	83873584	83879050	9	q23.1	NRG3	48	0	0
Cente	chr10	84117850	84120281	9	q23.1	NRG3	48	0	0
Cente	chr10	84227934	84228528	6	q23.1	NRG3	48	26	54.1667
Cente	chr10	85512537	85514018	9	q23.1	-	48	0	0
Cente	chr10	88987160	89016734	9	q23.2	LOC728190	48	0	0
Cente	chr10	89221604	89249762	9	q23.2	-	48	0	0
Cente	chr10	91632989	91634183	9	q23.31	-	48	0	0
Cente	chr10	92077697	92078291	7	q23.31	-	48	0	0
Cente	chr10	92451865	92455345	9	q23.31	-	48	0	0
Cente	chr10	93623391	93624515	8	q23.32	-	48	0	0
Cente	chr10	96860847	96864944	6	q23.33	-	48	0	0
Cente	chr10	96861181	96862535	9	q23.33	-	48	0	0
Cente	chr10	97938595	97942807	9	q23.33	BLNK	48	0	0
Cente	chr10	100678842	100679874	8	q24.2	HPSE2	48	0	0
Cente	chr10	107047047	107052393	9	q25.1	-	48	0	0
Cente	chr10	107940677	107941590	6	q25.1	-	48	0	0
Cente	chr10	107985851	107987694	9	q25.1	-	48	0	0
Cente	chr10	114102095	114106660	9	q25.2	-	48	0	0
Cente	chr10	115622331	115645749	9	q25.3	NHLRC2	48	0	0
Cente	chr10	117476937	117479244	9	q25.3	ATRNL1	48	0	0
Cente	chr10	124206745	124207345	6	q26.13	ARMS2	48	0	0
Cente	chr10	124330302	124366814	9	q26.13	DMBT1	48	1	2.08333
Cente	chr10	124330302	124350392	9	q26.13	DMBT1	48	1	2.08333
Cente	chr10	124345097	124348397	9	q26.13	DMBT1	48	1	2.08333
Cente	chr10	124430299	124431630	6	q26.13	-	48	0	0
Cente	chr10	126185205	126186520	9	q26.13	LHPP	48	0	0
Cente	chr10	127735204	127735978	6	q26.2	ADAM12	48	4	8.33333
Cente	chr10	128578908	128582230	9	q26.2	-	48	1	2.08333
Cente	chr10	128878591	128879224	9	q26.2	DOCK1,C10orf141	48	0	0
Cente	chr10	129760282	130251971	9	q26.2	MKI67,PTPRE	48	0	0
Cente	chr10	130726742	130727274	8	q26.3	-	48	0	0
Cente	chr10	131484956	131485590	6	q26.3	-	48	1	2.08333
Cente	chr10	131659750	131661750	7	q26.3	-	48	33	68.75
Cente	chr10	132048403	132049036	6	q26.3	-	48	5	10.4167
Cente	chr10	132161731	132162316	9	q26.3	-	48	0	0
Cente	chr10	132447285	132448515	6	q26.3	-	48	0	0
Cente	chr10	132526022	132528726	9	q26.3	-	48	0	0
[truncated: 1,600 more rows]

## Sheet: SuppleTable3_2_Prog_f2.5_m_n45
Suppl. Table 3|b Cromosomal distribution of CNVs among Progeny
Group	Chromosome	Start	End	# of probes	Cytoband	Gene (s) in the region	Total # of individuals	# of individuals with CNV	% of individuals
Prog	chr1	499	81830	9	p36.33	OR4F5,WASH5P,FAM138C,FAM138A,FAM138F	45	5	11.1111
Prog	chr1	499	81454	9	p36.33	OR4F5,WASH5P,FAM138C,FAM138A,FAM138F	45	5	11.1111
Prog	chr1	72568	82025	6	p36.33	-	45	5	11.1111
Prog	chr1	77296	79026	6	p36.33	-	45	5	11.1111
Prog	chr1	307633	461200	6	p36.33	OR4F16,OR4F3,OR4F29	45	5	11.1111
Prog	chr1	340394	393975	6	p36.33	OR4F16,OR4F3,OR4F29	45	5	11.1111
Prog	chr1	511276	700708	9	p36.33	OR4F16,OR4F3,OR4F29	45	45	100
Prog	chr1	744056	752485	9	p36.33	NCRNA00115	45	9	20
Prog	chr1	1024271	1025066	6	p36.33	C1orf159	45	17	37.7778
Prog	chr1	2027515	2028082	6	p36.33	PRKCZ	45	6	13.3333
Prog	chr1	2042821	2045835	6	p36.33	PRKCZ	45	0	0
Prog	chr1	2062346	2314237	9	p36.33	-p36.32SKI,RER1,C1orf86,LOC100129534,LOC100128003,PRKCZ,MORN1	45	4	8.88889
Prog	chr1	2577782	2604497	9	p36.32	-	45	45	100
Prog	chr1	2604552	2624042	9	p36.32	-	45	45	100
Prog	chr1	2674115	2684820	9	p36.32	-	45	44	97.7778
Prog	chr1	2795966	2837348	9	p36.32	-	45	1	2.22222
Prog	chr1	4037678	4038778	6	p36.32	-	45	8	17.7778
Prog	chr1	4291441	4293588	6	p36.32	-	45	0	0
Prog	chr1	4292281	4293483	9	p36.32	-	45	0	0
Prog	chr1	6106678	6247065	9	p36.31	GPR153,CHD5,RNF207,ACOT7,HES3,ICMT,RPL22	45	1	2.22222
Prog	chr1	6399215	6444103	9	p36.31	ESPN,TNFRSF25,HES2	45	10	22.2222
Prog	chr1	7491802	7494108	9	p36.23	CAMTA1	45	0	0
Prog	chr1	7847539	7848144	6	p36.23	-	45	0	0
Prog	chr1	8594205	8608321	9	p36.23	RERE	45	0	0
Prog	chr1	8594327	8596863	9	p36.23	RERE	45	0	0
Prog	chr1	9518760	9519487	6	p36.22	-	45	0	0
Prog	chr1	10405137	10406094	8	p36.22	-	45	0	0
Prog	chr1	10874013	10874782	6	p36.22	-	45	1	2.22222
Prog	chr1	12802229	12817305	9	p36.21	PRAMEF11	45	8	17.7778
Prog	chr1	12817780	12856625	9	p36.21	PRAMEF2,HNRNPCL1,LOC649330	45	0	0
Prog	chr1	12870944	12922338	9	p36.21	PRAMEF10,PRAMEF7,PRAMEF8,PRAMEF6	45	0	0
Prog	chr1	12939879	12949756	6	p36.21	-	45	0	0
Prog	chr1	12960319	12963366	6	p36.21	PRAMEF22	45	0	0
Prog	chr1	12969919	12975525	6	p36.21	-	45	44	97.7778
Prog	chr1	12973411	12975525	6	p36.21	-	45	44	97.7778
Prog	chr1	13025610	13071008	9	p36.21	PRAMEF5	45	3	6.66667
Prog	chr1	13025610	13142282	9	p36.21	LOC440563,PRAMEF5	45	3	6.66667
Prog	chr1	13071335	13093673	9	p36.21	-	45	1	2.22222
Prog	chr1	13094575	13100700	9	p36.21	-	45	7	15.5556
Prog	chr1	13122648	13125052	6	p36.21	-	45	1	2.22222
Prog	chr1	13192634	13372033	6	p36.21	PRAMEF19,PRAMEF3,PRAMEF18,PRAMEF15,PRAMEF22,PRAMEF9,PRAMEF14,PRAMEF8,PRAMEF5,PRAMEF16,PRAMEF6	45	14	31.1111
Prog	chr1	13213478	13219599	6	p36.21	-	45	14	31.1111
Prog	chr1	13218798	13344895	8	p36.21	PRAMEF9,PRAMEF14,PRAMEF8,PRAMEF15,PRAMEF5,PRAMEF6	45	14	31.1111
Prog	chr1	13226922	13292604	9	p36.21	PRAMEF8,PRAMEF5,PRAMEF6	45	14	31.1111
Prog	chr1	13285021	13344831	6	p36.21	PRAMEF9,PRAMEF14,PRAMEF15	45	14	31.1111
Prog	chr1	13426574	13429455	6	p36.21	-	45	6	13.3333
Prog	chr1	13479789	13517623	6	p36.21	PRAMEF9,PRAMEF7,PRAMEF8,PRAMEF15	45	0	0
Prog	chr1	13530456	13569207	9	p36.21	PRAMEF19,PRAMEF13,PRAMEF14,PRAMEF18	45	4	8.88889
Prog	chr1	13565810	13568801	6	p36.21	PRAMEF19,PRAMEF18	45	4	8.88889
Prog	chr1	13576157	13583970	6	p36.21	-	45	16	35.5556
Prog	chr1	13579539	13583970	6	p36.21	-	45	16	35.5556
Prog	chr1	15665010	15683808	9	p36.21	CELA2B,CELA2A	45	0	0
Prog	chr1	16024861	16028089	8	p36.21	-	45	0	0
Prog	chr1	16219529	16263470	9	p36.13	CLCNKB,FAM131C,CLCNKA	45	3	6.66667
Prog	chr1	16707318	16998216	9	p36.13	MSTP2,CROCCL1,ESPNP,MSTP9,NBPF1	45	45	100
Prog	chr1	17048309	17078719	9	p36.13	-	45	45	100
Prog	chr1	17102200	17153475	9	p36.13	CROCC	45	37	82.2222
Prog	chr1	17548473	17549976	6	p36.13	PADI4	45	0	0
Prog	chr1	17548855	17549976	6	p36.13	PADI4	45	0	0
Prog	chr1	19024337	19024992	6	p36.13	-	45	0	0
Prog	chr1	24392931	24396291	9	p36.11	-	45	0	0
Prog	chr1	24676884	24679893	6	p36.11	-	45	2	4.44444
Prog	chr1	24677639	24680227	7	p36.11	-	45	2	4.44444
Prog	chr1	25031314	25034104	6	p36.11	CLIC4	45	1	2.22222
Prog	chr1	25457812	25537782	9	p36.11	TMEM50A,RHD	45	0	0
Prog	chr1	25966835	25967346	6	p36.11	MAN1C1	45	0	0
Prog	chr1	26332157	26337219	8	p36.11	-	45	0	0
Prog	chr1	27359589	27360237	6	p36.11	-	45	3	6.66667
Prog	chr1	28073148	28074083	6	p35.3	C1orf38	45	1	2.22222
Prog	chr1	29177014	29178897	7	p35.3	EPB41	45	0	0
Prog	chr1	33494250	33495750	9	p35.1	ZNF362	45	4	8.88889
Prog	chr1	33643386	33649647	9	p35.1	-	45	0	0
Prog	chr1	34874894	34884557	9	p34.3	-	45	0	0
Prog	chr1	37196768	37198598	9	p34.3	GRIK3	45	28	62.2222
Prog	chr1	38856971	38858162	9	p34.3	-	45	0	0
Prog	chr1	39150887	39157686	9	p34.3	RHBDL2	45	0	0
Prog	chr1	39205732	39213224	6	p34.3	-	45	3	6.66667
Prog	chr1	40793794	40801068	9	p34.2	-	45	0	0
Prog	chr1	42627770	42630321	6	p34.2	RIMKLA	45	1	2.22222
Prog	chr1	43466330	43468121	9	p34.2	-	45	0	0
Prog	chr1	43613209	43613816	6	p34.2	-	45	2	4.44444
Prog	chr1	53366780	53368162	6	p32.3	SLC1A7	45	0	0
Prog	chr1	54864917	54868562	9	p32.3	ACOT11	45	0	0
Prog	chr1	56173839	56174365	6	p32.3	-	45	3	6.66667
Prog	chr1	56603681	56607644	6	p32.2	-	45	5	11.1111
Prog	chr1	58832142	58832708	6	p32.1	-	45	1	2.22222
Prog	chr1	59819319	59824956	8	p32.1	FGGY	45	0	0
Prog	chr1	59821214	59822246	9	p32.1	FGGY	45	0	0
Prog	chr1	59878829	59879691	9	p32.1	FGGY	45	0	0
Prog	chr1	61885959	61892332	9	p31.3	-	45	0	0
Prog	chr1	62427437	62429802	9	p31.3	-	45	0	0
Prog	chr1	65813514	65816341	9	p31.3	LEPR	45	0	0
Prog	chr1	69579477	69580017	6	p31.1	-	45	1	2.22222
Prog	chr1	70894406	70897146	9	p31.1	-	45	0	0
Prog	chr1	71009946	71012899	6	p31.1	-	45	1	2.22222
Prog	chr1	72132674	72133716	6	p31.1	NEGR1	45	2	4.44444
Prog	chr1	72527959	72536624	9	p31.1	-	45	0	0
Prog	chr1	74757117	74757838	6	p31.1	TNNI3K	45	8	17.7778
Prog	chr1	78421767	78424207	9	p31.1	-	45	0	0
Prog	chr1	79174010	79174513	6	p31.1	ELTD1	45	1	2.22222
Prog	chr1	79993560	79995969	6	p31.1	-	45	0	0
Prog	chr1	79994271	79995549	6	p31.1	-	45	0	0
Prog	chr1	81175548	81190695	6	p31.1	-	45	1	2.22222
Prog	chr1	82576604	82578358	9	p31.1	-	45	1	2.22222
Prog	chr1	84160949	84161528	6	p31.1	TTLL7	45	0	0
Prog	chr1	86173335	86177263	9	p22.3	COL24A1	45	0	0
Prog	chr1	86513565	86514305	6	p22.3	-	45	3	6.66667
Prog	chr1	91397322	91397849	6	p22.2	-	45	5	11.1111
Prog	chr1	91906701	91907556	6	p22.2	-	45	0	0
Prog	chr1	92004671	92006010	9	p22.1	TGFBR3	45	0	0
Prog	chr1	94060875	94063950	9	p22.1	-	45	0	0
Prog	chr1	102820241	102820801	6	p21.1	-	45	1	2.22222
Prog	chr1	103905209	104021976	6	p21.1	AMY1C,AMY2A,AMY1B,AMY1A	45	4	8.88889
Prog	chr1	103905209	104022869	6	p21.1	AMY1C,AMY2A,AMY1B,AMY1A	45	4	8.88889
Prog	chr1	103905209	103914760	9	p21.1	LOC648740,AMY2B	45	4	8.88889
Prog	chr1	103905209	103923843	9	p21.1	LOC648740,AMY2B	45	4	8.88889
Prog	chr1	103938237	104108080	9	p21.1	AMY1C,AMY1B,AMY1A	45	13	28.8889
Prog	chr1	103938237	104029538	6	p21.1	AMY1C,AMY2A,AMY1B,AMY1A	45	13	28.8889
Prog	chr1	103945788	104021976	6	p21.1	AMY1C,AMY2A,AMY1A,AMY1B	45	13	28.8889
Prog	chr1	103945788	104022869	6	p21.1	AMY1C,AMY2A,AMY1B,AMY1A	45	13	28.8889
Prog	chr1	103945788	104108080	9	p21.1	AMY1C,AMY1B,AMY1A	45	13	28.8889
Prog	chr1	103945788	104029538	6	p21.1	AMY1C,AMY2A,AMY1B,AMY1A	45	13	28.8889
Prog	chr1	103945852	103963339	9	p21.1	AMY2A	45	13	28.8889
Prog	chr1	103954831	103962929	9	p21.1	AMY2A	45	13	28.8889
Prog	chr1	104012016	104022869	6	p21.1	-	45	2	4.44444
Prog	chr1	104470632	104471440	7	p21.1	-	45	0	0
Prog	chr1	104470632	104471609	7	p21.1	-	45	0	0
Prog	chr1	104508146	104509480	9	p21.1	-	45	0	0
Prog	chr1	105020182	105020989	9	p21.1	-	45	0	0
Prog	chr1	105056873	105057712	9	p21.1	-	45	0	0
Prog	chr1	105817336	105824920	9	p21.1	-	45	0	0
Prog	chr1	106779980	106783078	9	p21.1	-	45	0	0
Prog	chr1	106896738	106903868	7	p21.1	-	45	1	2.22222
Prog	chr1	107022221	107026121	9	p13.3	-	45	0	0
Prog	chr1	108204507	108206926	9	p13.3	VAV3	45	0	0
Prog	chr1	108534878	108538928	9	p13.3	SLC25A24	45	0	0
Prog	chr1	108580145	108655448	9	p13.3	NBPF4	45	0	0
Prog	chr1	109168559	109173476	9	p13.3	C1orf62	45	0	0
Prog	chr1	109374784	109377082	7	p13.3	WDR47	45	0	0
Prog	chr1	109988369	109992645	7	p13.3	-	45	0	0
Prog	chr1	109988760	109991380	9	p13.3	-	45	0	0
Prog	chr1	110016535	110046454	9	p13.3	GSTM1,GSTM2	45	0	0
Prog	chr1	110016535	110060631	9	p13.3	GSTM1,GSTM5,GSTM2	45	0	0
Prog	chr1	111180085	111190659	9	p13.3	-	45	0	0
Prog	chr1	112494152	112506316	9	p13.2	-	45	0	0
Prog	chr1	115818132	115818942	6	p13.2	-	45	0	0
Prog	chr1	116031047	116034619	7	p13.1	VANGL1	45	0	0
Prog	chr1	116031092	116032896	6	p13.1	VANGL1	45	0	0
Prog	chr1	116931478	117006203	9	p13.1	IGSF3	45	5	11.1111
Prog	chr1	117682243	117683418	6	p12	-	45	0	0
Prog	chr1	120330616	120433323	9	p12	NOTCH2	45	42	93.3333
Prog	chr1	120477470	120478187	6	p12	-	45	0	0
Prog	chr1	120805585	120840316	9	p11.2	-	45	45	100
Prog	chr1	121053160	121137072	6	p11.2	#NAME?	45	27	60
Prog	chr1	142123701	142125636	6	q12	-	45	8	17.7778
Prog	chr1	142612557	142614315	6	q21.1	-	45	12	26.6667
Prog	chr1	142804445	142807102	6	q21.1	-	45	2	4.44444
Prog	chr1	142857165	142869211	6	q21.1	-	45	5	11.1111
Prog	chr1	142922998	142935791	6	q21.1	-	45	0	0
Prog	chr1	142985885	143002697	6	q21.1	-	45	1	2.22222
Prog	chr1	143383800	143422051	9	q21.1	NBPF20	45	1	2.22222
Prog	chr1	143522106	143523288	6	q21.1	NBPF20	45	9	20
Prog	chr1	143854096	143854729	6	q21.1	-	45	0	0
Prog	chr1	143900204	144090651	9	q21.1	NOTCH2NL,NBPF10	45	2	4.44444
Prog	chr1	144746391	144750437	6	q21.1	LOC200030,NBPF11	45	0	0
Prog	chr1	144926034	144932236	9	q21.1	-	45	44	97.7778
Prog	chr1	146431422	146460948	9	q21.1	-	45	2	4.44444
Prog	chr1	147302148	147516215	9	q21.1	-	45	16	35.5556
Prog	chr1	147974282	148061895	9	q21.1	#NAME?	45	1	2.22222
Prog	chr1	149126912	149129465	9	q21.2	-	45	0	0
Prog	chr1	150452533	150460093	9	q21.3	HRNR	45	18	40
Prog	chr1	150544324	150546204	6	q21.3	FLG	45	13	28.8889
Prog	chr1	150822234	150856715	9	q21.3	LCE3C,LCE3B	45	0	0
Prog	chr1	151026713	151037738	9	q21.3	LCE1E,LCE1D	45	0	0
Prog	chr1	152347531	152351311	6	q21.3	NUP210L	45	1	2.22222
Prog	chr1	155440279	155443057	9	q23.1	-	45	0	0
Prog	chr1	156317235	156317892	6	q23.1	KIRREL	45	0	0
Prog	chr1	156993484	156994714	9	q23.1	-	45	0	0
Prog	chr1	157134152	157136674	9	q23.1	-	45	0	0
Prog	chr1	157279390	157286455	9	q23.1	IFI16	45	0	0
Prog	chr1	157915386	157916253	9	q23.2	-	45	0	0
Prog	chr1	159675687	159709344	9	q23.3	-	45	45	100
Prog	chr1	159746569	159913382	9	q23.3	FCGR2B,FCGR3B,HSPA7,HSPA6,FCGR2A,FCGR3A,FCGR2C	45	0	0
Prog	chr1	160497369	160497846	6	q23.3	NOS1AP	45	0	0
Prog	chr1	166031981	166033855	9	q24.2	-	45	0	0
Prog	chr1	167270951	167271957	9	q24.2	-	45	0	0
Prog	chr1	167493477	167508756	9	q24.2	NME7	45	0	0
Prog	chr1	173063237	173068473	9	q25.1	RABGAP1L	45	0	0
Prog	chr1	173338098	173342827	6	q25.1	TNN	45	0	0
Prog	chr1	176761859	176762603	6	q25.2	-	45	0	0
Prog	chr1	177596451	177601717	9	q25.2	-	45	0	0
Prog	chr1	177873980	177874648	6	q25.2	TDRD5	45	0	0
Prog	chr1	181431584	181432323	7	q25.3	LAMC2	45	2	4.44444
Prog	chr1	183081365	183087409	6	q25.3	FAM129A	45	1	2.22222
Prog	chr1	183203580	183204088	6	q25.3	FAM129A	45	5	11.1111
Prog	chr1	185982371	185988901	9	q31.1	-	45	0	0
Prog	chr1	190183033	190185184	6	q31.2	-	45	0	0
Prog	chr1	190183033	190185190	6	q31.2	-	45	0	0
Prog	chr1	192617034	192618267	6	q31.3	-	45	0	0
Prog	chr1	192717908	192719802	9	q31.3	-	45	0	0
Prog	chr1	194869365	194870659	6	q31.3	-	45	0	0
Prog	chr1	195046026	195048396	9	q31.3	-	45	0	0
Prog	chr1	195767154	195769889	6	q31.3	DENND1B	45	5	11.1111
Prog	chr1	196571757	196577159	9	q31.3	-	45	0	0
Prog	chr1	197040425	197041994	9	q31.3	-	45	0	0
Prog	chr1	197376789	197380534	9	q31.3	-	45	0	0
Prog	chr1	197705326	197706985	6	q32.1	-	45	1	2.22222
Prog	chr1	197830565	197833274	6	q32.1	-	45	0	0
Prog	chr1	199490904	199494499	6	q32.1	-	45	1	2.22222
Prog	chr1	200710001	200723801	9	q32.1	PPP1R12B	45	0	0
Prog	chr1	200732501	200749601	9	q32.1	PPP1R12B	45	0	0
Prog	chr1	200751301	200762301	9	q32.1	PPP1R12B	45	0	0
Prog	chr1	200764101	200780501	9	q32.1	PPP1R12B	45	0	0
Prog	chr1	200782401	200797101	9	q32.1	PPP1R12B	45	0	0
Prog	chr1	201330729	201331890	6	q32.1	-	45	0	0
Prog	chr1	201951054	201952979	6	q32.1	ATP2B4	45	0	0
Prog	chr1	201951387	201952656	6	q32.1	ATP2B4	45	0	0
Prog	chr1	202647732	202651622	6	q32.1	-	45	0	0
Prog	chr1	204622578	204650235	9	q32.1	SRGAP2	45	45	100
Prog	chr1	205608618	205612197	6	q32.2	-	45	0	0
Prog	chr1	205763104	205821509	9	q32.2	CR1	45	0	0
Prog	chr1	205803630	205808109	9	q32.2	CR1	45	0	0
Prog	chr1	205907825	205912404	9	q32.2	CR1L	45	0	0
Prog	chr1	208144616	208152585	9	q32.2	-	45	0	0
Prog	chr1	208789097	208791588	9	q32.2	HHAT	45	0	0
Prog	chr1	209436373	209437063	6	q32.2	-	45	0	0
Prog	chr1	210031801	210032701	9	q32.3	LPGAT1	45	0	0
Prog	chr1	211071486	211079763	9	q32.3	C1orf227	45	0	0
Prog	chr1	213558855	213567706	9	q41	-	45	0	0
Prog	chr1	216312248	216313117	6	q41	-	45	5	11.1111
Prog	chr1	216984203	216989392	6	q41	-	45	3	6.66667
Prog	chr1	218569635	218570146	9	q41	-	45	0	0
Prog	chr1	219281511	219282616	6	q41	-	45	2	4.44444
Prog	chr1	220440566	220447122	9	q41	-	45	0	0
Prog	chr1	221889829	221891318	6	q41	CAPN8	45	0	0
Prog	chr1	225232824	225233388	6	q42.13	CABC1	45	0	0
Prog	chr1	226321898	226327823	9	q42.13	-	45	0	0
Prog	chr1	226783177	226810722	9	q42.13	-	45	0	0
Prog	chr1	226811716	226840446	6	q42.13	-	45	0	0
Prog	chr1	227439909	227440632	6	q42.13	-	45	0	0
Prog	chr1	227879149	227887254	9	q42.13	-	45	0	0
Prog	chr1	228199470	228200805	6	q42.13	-	45	0	0
Prog	chr1	230525246	230526864	9	q42.2	-	45	0	0
Prog	chr1	232385802	232386274	6	q42.2	SLC35F3	45	0	0
Prog	chr1	232978568	233024889	9	q42.3	-	45	6	13.3333
Prog	chr1	234615681	234618090	6	q43	-	45	1	2.22222
Prog	chr1	234943578	234944997	6	q43	ACTN2	45	0	0
Prog	chr1	234985539	234987149	6	q43	ACTN2	45	0	0
Prog	chr1	236817476	236818661	9	q43	-	45	0	0
Prog	chr1	238459885	238461481	9	q43	FMN2	45	0	0
Prog	chr1	238707801	238708316	6	q43	-	45	1	2.22222
Prog	chr1	241186957	241256586	9	q43	-	45	0	0
Prog	chr1	241186957	241219578	9	q43	-	45	0	0
Prog	chr1	241186979	241256586	9	q43	-	45	0	0
Prog	chr1	241703401	241704384	9	q44	SDCCAG8	45	0	0
Prog	chr1	241849373	241850488	6	q44	AKT3	45	44	97.7778
Prog	chr1	243672564	243674450	9	q44	KIF26B	45	0	0
Prog	chr1	243703417	243714597	9	q44	KIF26B	45	0	0
Prog	chr1	244204440	244207016	6	q44	SMYD3	45	0	0
Prog	chr1	244481074	244482220	6	q44	SMYD3	45	0	0
Prog	chr1	244617632	244619964	6	q44	SMYD3	45	0	0
Prog	chr1	244714189	244715255	7	q44	-	45	0	0
Prog	chr1	244749795	244752090	9	q44	-	45	0	0
Prog	chr1	245358773	245359993	6	q44	-	45	0	0
Prog	chr1	246221157	246222161	9	q44	OR2L13	45	0	0
Prog	chr1	246612917	246614970	9	q44	-	45	0	0
Prog	chr1	246637784	246639336	6	q44	-	45	0	0
Prog	chr1	246672132	246676474	9	q44	-	45	0	0
Prog	chr1	246804638	246862141	9	q44	OR2T11,OR2T34,OR2T10	45	0	0
Prog	chr1	246874945	246875514	6	q44	-	45	0	0
Prog	chr1	246932508	246942695	9	q44	-	45	0	0
Prog	chr1	247056376	247057061	6	q44	-	45	0	0
Prog	chr2	22585	24787	9	p25.3	-	45	2	4.44444
Prog	chr2	283607	284402	6	p25.3	-	45	8	17.7778
Prog	chr2	296307	299117	9	p25.3	-	45	0	0
Prog	chr2	388384	391204	9	p25.3	-	45	0	0
Prog	chr2	410417	411228	6	p25.3	-	45	14	31.1111
Prog	chr2	485037	485861	6	p25.3	-	45	0	0
Prog	chr2	897782	899792	9	p25.3	-	45	0	0
Prog	chr2	998223	1000537	8	p25.3	SNTG2	45	0	0
Prog	chr2	1079649	1080699	6	p25.3	SNTG2	45	0	0
Prog	chr2	1091650	1092323	6	p25.3	SNTG2	45	3	6.66667
Prog	chr2	1092977	1094694	6	p25.3	SNTG2	45	3	6.66667
Prog	chr2	1208584	1209794	6	p25.3	SNTG2	45	12	26.6667
Prog	chr2	1299319	1301346	9	p25.3	SNTG2	45	0	0
Prog	chr2	1325040	1329150	6	p25.3	SNTG2	45	0	0
Prog	chr2	1504719	1521073	9	p25.3	TPO	45	0	0
Prog	chr2	1685743	1687549	7	p25.3	PXDN	45	0	0
Prog	chr2	1689235	1690212	6	p25.3	PXDN	45	1	2.22222
Prog	chr2	1739461	1740181	6	p25.3	-	45	2	4.44444
Prog	chr2	2016914	2019478	6	p25.3	MYT1L	45	0	0
Prog	chr2	2240431	2242197	6	p25.3	MYT1L	45	10	22.2222
Prog	chr2	2562810	2564240	9	p25.3	-	45	1	2.22222
Prog	chr2	2705147	2705842	9	p25.3	-	45	0	0
Prog	chr2	2777617	2778107	9	p25.3	-	45	0	0
Prog	chr2	3419422	3421257	9	p25.3	TTC15	45	0	0
Prog	chr2	3696967	3698202	9	p25.3	ALLC	45	0	0
Prog	chr2	3826006	3826542	6	p25.3	-	45	0	0
Prog	chr2	5749750	5754750	9	p25.2	SOX11	45	9	20
Prog	chr2	6317978	6319604	9	p25.2	-	45	0	0
Prog	chr2	9463600	9464235	6	p25.1	ITGB1BP1	45	16	35.5556
Prog	chr2	9842985	9846510	9	p25.1	-	45	0	0
Prog	chr2	10068005	10075137	9	p25.1	-	45	1	2.22222
Prog	chr2	10593747	10594425	9	p25.1	-	45	7	15.5556
Prog	chr2	11911456	11912751	9	p25.1	-	45	0	0
Prog	chr2	11936443	11939000	9	p25.1	-	45	0	0
Prog	chr2	11936443	11945511	6	p25.1	-	45	0	0
Prog	chr2	12229279	12230124	9	p25.1	-	45	0	0
Prog	chr2	13004883	13010647	9	p24.3	-	45	0	0
Prog	chr2	13472653	13479320	9	p24.3	-	45	0	0
Prog	chr2	14621617	14627496	9	p24.3	-	45	0	0
Prog	chr2	15083592	15084315	6	p24.3	-	45	2	4.44444
Prog	chr2	17982326	17983503	6	p24.2	-	45	0	0
Prog	chr2	17982337	17982891	6	p24.2	-	45	0	0
Prog	chr2	18253104	18253696	6	p24.2	-	45	0	0
Prog	chr2	18866351	18866847	6	p24.2	-	45	0	0
Prog	chr2	19631016	19634043	9	p24.1	-	45	0	0
Prog	chr2	22181859	22185387	9	p24.1	-	45	0	0
Prog	chr2	23922680	23923223	6	p23.3	ATAD2B	45	22	48.8889
Prog	chr2	24166015	24169246	6	p23.3	-	45	5	11.1111
Prog	chr2	24453732	24464909	9	p23.3	-	45	0	0
Prog	chr2	25081025	25081688	6	p23.3	-	45	3	6.66667
Prog	chr2	33078009	33080817	9	p22.3	LTBP1	45	0	0
Prog	chr2	33617977	33621197	9	p22.3	RASGRP3	45	0	0
Prog	chr2	34377193	34379324	6	p22.3	-	45	4	8.88889
Prog	chr2	34548934	34590089	9	p22.3	-	45	0	0
Prog	chr2	34819216	34820134	9	p22.3	-	45	0	0
Prog	chr2	34860750	34861328	6	p22.3	-	45	0	0
Prog	chr2	35829759	35850986	9	p22.3	-	45	0	0
Prog	chr2	36069828	36071896	6	p22.3	-	45	4	8.88889
Prog	chr2	37811582	37859388	9	p22.2	-	45	21	46.6667
Prog	chr2	38809381	38826334	9	p22.1	SFRS7,GALM	45	1	2.22222
Prog	chr2	38924868	38925447	6	p22.1	DHX57	45	6	13.3333
Prog	chr2	40465808	40468286	9	p22.1	SLC8A1	45	0	0
Prog	chr2	41091877	41104422	9	p22.1	-	45	0	0
Prog	chr2	41629512	41634678	9	p21	-	45	0	0
Prog	chr2	42199654	42200606	6	p21	-	45	0	0
Prog	chr2	44320425	44322053	6	p21	-	45	0	0
Prog	chr2	49387224	49392786	9	p16.3	-	45	0	0
Prog	chr2	51780138	51781276	9	p16.3	-	45	0	0
Prog	chr2	52602921	52638820	9	p16.3	-	45	0	0
Prog	chr2	53411428	53413564	6	p16.2	-	45	0	0
Prog	chr2	53479276	53481505	6	p16.2	-	45	7	15.5556
Prog	chr2	55936976	55937482	6	p16.1	-	45	2	4.44444
Prog	chr2	56502904	56509204	6	p16.1	-	45	5	11.1111
Prog	chr2	56505468	56509204	9	p16.1	-	45	5	11.1111
Prog	chr2	59476800	59484511	9	p16.1	-	45	0	0
Prog	chr2	66039437	66050573	9	p14	-	45	0	0
Prog	chr2	66359130	66361117	9	p14	-	45	0	0
Prog	chr2	69978299	69979059	6	p14	SNRNP27	45	0	0
Prog	chr2	76380007	76382401	6	p12	-	45	2	4.44444
Prog	chr2	76698302	76698967	6	p12	-	45	0	0
Prog	chr2	78930135	78934798	9	p12	-	45	0	0
Prog	chr2	79185041	79193270	6	p12	-	45	1	2.22222
Prog	chr2	82889186	82889939	6	p12	-	45	0	0
Prog	chr2	86982249	87006766	6	p11.2	RGPD1	45	0	0
Prog	chr2	87413126	87476636	9	p11.2	-	45	45	100
Prog	chr2	87413126	87512579	9	p11.2	-	45	45	100
Prog	chr2	87510594	87820922	9	p11.2	NCRNA00152	45	0	0
Prog	chr2	87905540	88042797	9	p11.2	RGPD1	45	0	0
Prog	chr2	88603095	88603600	6	p11.2	-	45	0	0
Prog	chr2	88941926	89411510	9	p11.2	-	45	0	0
Prog	chr2	88941926	88989402	9	p11.2	-	45	0	0
Prog	chr2	88948216	89411510	9	p11.2	-	45	0	0
Prog	chr2	89056791	89078186	9	p11.2	-	45	0	0
Prog	chr2	89056791	89085453	9	p11.2	-	45	0	0
Prog	chr2	89325517	89348836	9	p11.2	-	45	0	0
Prog	chr2	89561597	89913809	9	p11.2	-	45	33	73.3333
Prog	chr2	89866691	89958801	9	p11.2	-	45	33	73.3333
Prog	chr2	89897619	89912434	9	p11.2	-	45	33	73.3333
Prog	chr2	89901459	89904217	9	p11.2	-	45	33	73.3333
Prog	chr2	91054055	91072098	9	p11.1	-	45	36	80
Prog	chr2	91054055	91120608	9	p11.1	-	45	36	80
Prog	chr2	91054055	91275729	9	p11.1	LOC654342	45	36	80
Prog	chr2	91065499	91120608	9	p11.1	-	45	36	80
Prog	chr2	91324646	91336829	9	p11.1	GGT8P	45	2	4.44444
Prog	chr2	91506043	91552104	9	p11.1	-	45	1	2.22222
Prog	chr2	95879317	95891567	9	q11.2	-	45	36	80
Prog	chr2	95955189	95987142	9	q11.2	-	45	29	64.4444
Prog	chr2	97162966	97222466	9	q11.2	-	45	1	2.22222
Prog	chr2	97507052	97523161	9	q11.2	ANKRD36B	45	0	0
Prog	chr2	101419843	101420750	6	q11.2	LOC731220	45	3	6.66667
Prog	chr2	101599029	101599823	6	q11.2	-	45	0	0
Prog	chr2	103602296	103603110	8	q12.1	-	45	0	0
Prog	chr2	105028475	105031989	9	q12.1	MRPS9	45	0	0
Prog	chr2	106061461	106062326	8	q12.2	-	45	0	0
Prog	chr2	106246513	106252930	9	q12.2	-	45	0	0
Prog	chr2	107383126	107385883	9	q12.3	-	45	0	0
Prog	chr2	107641730	107644766	9	q12.3	-	45	0	0
Prog	chr2	107810311	107811812	6	q12.3	RGPD4	45	2	4.44444
Prog	chr2	108221762	108222763	9	q12.3	-	45	0	0
Prog	chr2	110040419	110090723	9	q13	LOC440895,LIMS3-LOC440895	45	2	4.44444
Prog	chr2	110106467	110112405	6	q13	-	45	3	6.66667
Prog	chr2	110345505	110348188	6	q13	-	45	1	2.22222
Prog	chr2	110588011	110634474	9	q13	LIMS3-LOC440895	45	2	4.44444
Prog	chr2	111697125	111699475	9	q13	-	45	0	0
Prog	chr2	112587674	112589694	8	q13	TMEM87B	45	0	0
Prog	chr2	112761633	112766181	9	q13	ZC3H6	45	5	11.1111
Prog	chr2	114039297	114078338	9	q14.1	WASH2P,FAM138B,MGC13005	45	34	75.5556
Prog	chr2	114124665	114127756	6	q14.1	-	45	0	0
Prog	chr2	114243591	114247800	9	q14.1	-	45	0	0
Prog	chr2	114558359	114559240	6	q14.1	-	45	0	0
Prog	chr2	115251610	115252158	6	q14.1	DPP10	45	0	0
Prog	chr2	115252785	115258540	9	q14.1	DPP10	45	0	0
Prog	chr2	115912754	115913582	6	q14.1	DPP10	45	0	0
Prog	chr2	116217719	116219847	9	q14.1	DPP10	45	0	0
Prog	chr2	118566883	118568468	6	q14.1	INSIG2	45	0	0
Prog	chr2	118597881	118598728	9	q14.1	-	45	0	0
Prog	chr2	118776753	118779157	6	q14.2	-	45	0	0
Prog	chr2	121513996	121515257	7	q14.2	-	45	0	0
Prog	chr2	121773675	121774206	6	q14.2	-	45	0	0
Prog	chr2	123193761	123198939	9	q14.3	-	45	0	0
Prog	chr2	124560185	124561907	6	q14.3	CNTNAP5	45	3	6.66667
Prog	chr2	126084727	126086746	9	q14.3	-	45	0	0
Prog	chr2	126094787	126102434	6	q14.3	-	45	0	0
Prog	chr2	126095237	126097218	6	q14.3	-	45	0	0
Prog	chr2	126159644	126168438	9	q14.3	-	45	0	0
Prog	chr2	127433919	127438770	6	q14.3	-	45	1	2.22222
Prog	chr2	129354960	129363051	9	q14.3	-	45	0	0
Prog	chr2	129500983	129503644	9	q14.3	-	45	0	0
Prog	chr2	129958916	129967401	9	q21.1	-	45	0	0
Prog	chr2	130154344	130161862	6	q21.1	-	45	0	0
Prog	chr2	130449239	130451414	9	q21.1	-	45	0	0
Prog	chr2	131030431	131038196	6	q21.1	-	45	1	2.22222
Prog	chr2	131331321	131337936	6	q21.1	-	45	7	15.5556
Prog	chr2	131802077	131813202	9	q21.1	-	45	1	2.22222
Prog	chr2	131938233	131941074	6	q21.1	-	45	1	2.22222
Prog	chr2	132237768	132269821	9	q21.2	C2orf27B,C2orf27A	45	1	2.22222
Prog	chr2	132635362	132763763	9	q21.2	NCRNA00164	45	45	100
Prog	chr2	132867944	132868799	6	q21.2	-	45	0	0
Prog	chr2	132868909	132869799	8	q21.2	-	45	0	0
Prog	chr2	133388658	133391253	9	q21.2	NAP5	45	0	0
Prog	chr2	135080735	135084050	6	q21.3	TMEM163	45	0	0
Prog	chr2	137782631	137789641	6	q22.1	THSD7B	45	1	2.22222
Prog	chr2	142041483	142044679	9	q22.1	LRP1B	45	0	0
Prog	chr2	142067427	142067941	6	q22.1	LRP1B	45	4	8.88889
Prog	chr2	146579068	146593582	9	q22.3	-	45	0	0
Prog	chr2	147658115	147663262	6	q22.3	-	45	1	2.22222
Prog	chr2	150739394	150746450	9	q23.3	-	45	0	0
Prog	chr2	153167925	153169715	9	q23.3	FMNL2	45	0	0
Prog	chr2	153503982	153508012	9	q23.3	-	45	0	0
Prog	chr2	154603861	154607559	9	q24.1	GALNT13	45	0	0
Prog	chr2	159370154	159371129	9	q24.1	DAPL1	45	0	0
Prog	chr2	159806344	159808480	6	q24.2	WDSUB1	45	0	0
Prog	chr2	162039479	162042198	6	q24.2	-	45	42	93.3333
Prog	chr2	162040832	162042198	6	q24.2	-	45	42	93.3333
Prog	chr2	164349439	164353966	9	q24.3	-	45	0	0
Prog	chr2	165975644	165976168	6	q24.3	-	45	1	2.22222
Prog	chr2	166231052	166231616	6	q24.3	CSRNP3	45	0	0
Prog	chr2	168604024	168604595	6	q24.3	STK39	45	5	11.1111
Prog	chr2	170455298	170455846	6	q31.1	UBR3	45	0	0
Prog	chr2	172614660	172618321	6	q31.1	MAP1D	45	0	0
Prog	chr2	172712606	172715556	6	q31.1	-	45	45	100
Prog	chr2	174798774	174799312	6	q31.1	OLA1	45	4	8.88889
Prog	chr2	175215866	175216586	6	q31.1	WIPF1	45	0	0
Prog	chr2	178519623	178520132	6	q31.2	PDE11A	45	0	0
Prog	chr2	178546030	178556101	9	q31.2	PDE11A	45	0	0
Prog	chr2	178564675	178565468	9	q31.2	PDE11A	45	0	0
Prog	chr2	179768355	179791457	9	q31.2	SESTD1	45	0	0
Prog	chr2	179774975	179789677	9	q31.2	SESTD1	45	0	0
Prog	chr2	179775963	179781133	9	q31.2	SESTD1	45	0	0
Prog	chr2	180119664	180130418	9	q31.2	ZNF385B	45	0	0
Prog	chr2	183793691	183799241	9	q32.1	-	45	0	0
Prog	chr2	186449668	186455613	6	q32.1	-	45	0	0
Prog	chr2	188827878	188829223	9	q32.1	-	45	0	0
Prog	chr2	194628081	194665120	9	q32.3	-	45	0	0
Prog	chr2	195687880	195692616	9	q32.3	-	45	0	0
Prog	chr2	195880637	195882338	9	q32.3	-	45	0	0
Prog	chr2	201854915	201857686	6	q33.1	CASP8	45	1	2.22222
Prog	chr2	201987796	201988493	6	q33.1	TRAK2	45	0	0
Prog	chr2	202081864	202083495	7	q33.1	ALS2CR11	45	0	0
Prog	chr2	203607766	203612122	9	q33.2	NBEAL1	45	0	0
Prog	chr2	205225763	205227528	9	q33.2	PARD3B	45	0	0
Prog	chr2	205836301	205838466	9	q33.3	PARD3B	45	0	0
Prog	chr2	207414604	207416368	6	q33.3	-	45	0	0
Prog	chr2	208059097	208067649	9	q33.3	-	45	0	0
Prog	chr2	208769275	208769892	6	q33.3	-	45	1	2.22222
Prog	chr2	212479871	212483340	9	q34	ERBB4	45	0	0
Prog	chr2	212892198	212900247	9	q34	ERBB4	45	0	0
Prog	chr2	213078490	213079158	6	q34	ERBB4	45	0	0
Prog	chr2	214582951	214584088	9	q34	SPAG16	45	0	0
Prog	chr2	215437065	215439088	6	q35	-	45	0	0
Prog	chr2	215437065	215439115	6	q35	-	45	0	0
Prog	chr2	215438204	215438814	9	q35	-	45	0	0
Prog	chr2	216798174	216800784	6	q35	-	45	1	2.22222
Prog	chr2	219760351	219764185	6	q35	-	45	45	100
Prog	chr2	219761436	219764185	6	q35	-	45	45	100
Prog	chr2	219915162	220098787	9	q35	DNPEP,DES,SPEG,ACCN4,GMPPA	45	2	4.44444
Prog	chr2	221589945	221591450	9	q36.1	-	45	0	0
Prog	chr2	221938526	221941971	9	q36.1	-	45	0	0
Prog	chr2	223573334	223578127	9	q36.1	-	45	0	0
Prog	chr2	225001197	225002177	6	q36.2	-	45	45	100
Prog	chr2	226873606	226879267	9	q36.3	-	45	0	0
Prog	chr2	227050691	227055696	9	q36.3	-	45	0	0
Prog	chr2	229467553	229468258	9	q36.3	-	45	0	0
Prog	chr2	230585280	230587670	9	q36.3	FBXO36	45	0	0
Prog	chr2	232404177	232422047	6	q37.1	-	45	0	0
Prog	chr2	233001644	233004723	6	q37.1	-	45	1	2.22222
Prog	chr2	233472628	233473879	6	q37.1	NGEF	45	0	0
Prog	chr2	235218802	235223263	6	q37.1	-	45	0	0
Prog	chr2	235584079	235584602	6	q37.2	SH3BP4	45	0	0
Prog	chr2	238095013	238095974	6	q37.3	MLPH	45	0	0
Prog	chr2	238115980	238119136	9	q37.3	MLPH	45	0	0
Prog	chr2	238171409	238171937	6	q37.3	-	45	0	0
Prog	chr2	238218769	238224121	9	q37.3	LRRFIP1	45	0	0
Prog	chr2	238683238	238684194	6	q37.3	ESPNL	45	0	0
Prog	chr2	238869374	238870079	6	q37.3	-	45	0	0
Prog	chr2	239074047	239074605	6	q37.3	-	45	5	11.1111
Prog	chr2	239290919	239292247	6	q37.3	-	45	5	11.1111
Prog	chr2	239349811	239351006	9	q37.3	-	45	5	11.1111
Prog	chr2	240696270	240696955	6	q37.3	-	45	0	0
Prog	chr2	241213584	241214704	7	q37.3	-	45	1	2.22222
Prog	chr2	241563538	241570869	9	q37.3	-	45	0	0
Prog	chr2	242154846	242156009	6	q37.3	BOK	45	0	0
Prog	chr2	242177893	242179344	6	q37.3	THAP4	45	40	88.8889
Prog	chr2	242437408	242439788	8	q37.3	-	45	0	0
Prog	chr2	242503102	242597218	9	q37.3	-	45	0	0
Prog	chr2	242503102	242710346	9	q37.3	LOC728323	45	0	0
Prog	chr2	242570661	242572486	8	q37.3	-	45	0	0
Prog	chr2	242597218	242601610	6	q37.3	-	45	40	88.8889
Prog	chr2	242601498	242710346	9	q37.3	LOC728323	45	40	88.8889
Prog	chr3	150899	152318	6	p26.3	-	45	0	0
Prog	chr3	203631	209368	9	p26.3	-	45	0	0
Prog	chr3	278487	279225	6	p26.3	CHL1	45	0	0
Prog	chr3	288663	301550	9	p26.3	CHL1	45	0	0
Prog	chr3	586991	638369	9	p26.3	-	45	45	100
Prog	chr3	648249	649263	9	p26.3	-	45	0	0
Prog	chr3	965695	971780	9	p26.3	-	45	0	0
Prog	chr3	1007760	1014425	9	p26.3	-	45	0	0
Prog	chr3	1019155	1021237	9	p26.3	-	45	0	0
Prog	chr3	1340610	1342199	9	p26.3	CNTN6	45	0	0
Prog	chr3	1654824	1656111	6	p26.3	-	45	0	0
Prog	chr3	2003578	2004063	6	p26.3	-	45	0	0
Prog	chr3	2470708	2471402	6	p26.3	CNTN4	45	0	0
Prog	chr3	5509615	5514260	9	p26.1	-	45	0	0
Prog	chr3	6625271	6629513	9	p26.1	-	45	0	0
Prog	chr3	6675833	6676342	6	p26.1	-	45	5	11.1111
Prog	chr3	7375041	7377164	9	p26.1	GRM7	45	0	0
Prog	chr3	8300612	8301814	9	p26.1	-	45	0	0
Prog	chr3	8428486	8429426	6	p26.1	-	45	1	2.22222
Prog	chr3	8686588	8719024	9	p26.1	#NAME?	45	2	4.44444
Prog	chr3	10372401	10372919	6	p25.3	ATP2B2	45	18	40
Prog	chr3	11385253	11389707	9	p25.3	ATG7	45	0	0
Prog	chr3	11620801	11622122	9	p25.2	VGLL4	45	0	0
Prog	chr3	13116525	13117575	6	p25.1	-	45	0	0
Prog	chr3	13656186	13657278	6	p25.1	-	45	0	0
Prog	chr3	16214126	16216320	9	p24.3	GALNTL2	45	0	0
Prog	chr3	17515867	17520657	9	p24.3	TBC1D5	45	0	0
Prog	chr3	18704950	18705785	6	p24.3	-	45	0	0
Prog	chr3	20286116	20292886	6	p24.3	-	45	1	2.22222
Prog	chr3	21698730	21700965	8	p24.3	ZNF385D	45	0	0
Prog	chr3	22254443	22261402	9	p24.3	-	45	0	0
Prog	chr3	26407277	26414464	9	p24.1	-	45	0	0
Prog	chr3	26425966	26427261	9	p24.1	-	45	0	0
Prog	chr3	28367063	28368319	9	p24.1	-	45	0	0
Prog	chr3	28785035	28792822	9	p24.1	-	45	0	0
Prog	chr3	30387956	30388747	6	p24.1	-	45	1	2.22222
Prog	chr3	32077088	32082966	9	p23	-	45	0	0
Prog	chr3	33528208	33529077	6	p22.3	CLASP2	45	9	20
Prog	chr3	37953474	37961880	9	p22.2	CTDSPL	45	0	0
Prog	chr3	41562745	41570628	9	p22.1	ULK4	45	0	0
Prog	chr3	47959770	47961378	9	p21.31	MAP4	45	0	0
Prog	chr3	49172697	49173258	6	p21.31	-	45	1	2.22222
Prog	chr3	49270980	49272055	6	p21.31	-	45	3	6.66667
Prog	chr3	49701381	49708591	9	p21.31	RNF123	45	8	17.7778
Prog	chr3	49951150	49951980	6	p21.31	-	45	4	8.88889
Prog	chr3	50098801	50099740	6	p21.31	-	45	0	0
Prog	chr3	50741443	50742235	6	p21.31	DOCK3	45	1	2.22222
Prog	chr3	51029475	51033016	6	p21.31	DOCK3	45	3	6.66667
Prog	chr3	52684785	52685312	6	p21.1	PBRM1	45	1	2.22222
Prog	chr3	53002107	53014126	9	p21.1	SFMBT1	45	0	0
Prog	chr3	57456071	57456762	6	p14.3	DNAH12	45	4	8.88889
Prog	chr3	60042435	60309595	9	p14.2	FHIT	45	0	0
Prog	chr3	61102231	61103214	9	p14.2	FHIT	45	0	0
Prog	chr3	61360271	61361052	6	p14.2	-	45	0	0
Prog	chr3	65092777	65094831	9	p14.1	-	45	0	0
Prog	chr3	65163961	65189775	9	p14.1	-	45	0	0
Prog	chr3	68121237	68131125	6	p14.1	-	45	1	2.22222
Prog	chr3	68714679	68722940	9	p14.1	-	45	0	0
Prog	chr3	68822189	68830557	9	p14.1	-	45	0	0
Prog	chr3	70096122	70096640	6	p14.1	MITF	45	12	26.6667
Prog	chr3	72862677	72868750	9	p13	-	45	0	0
Prog	chr3	75647561	75698004	9	p12.3	-	45	1	2.22222
Prog	chr3	75649930	75899889	9	p12.3	ZNF717,FRG2C	45	1	2.22222
Prog	chr3	75671028	75692386	9	p12.3	-	45	1	2.22222
Prog	chr3	82951406	82955860	9	p12.2	-	45	0	0
Prog	chr3	82992049	82993462	9	p12.2	-	45	0	0
Prog	chr3	83935827	83938033	6	p12.1	-	45	1	2.22222
Prog	chr3	89476711	89500981	9	p11.1	EPHA3	45	0	0
Prog	chr3	89752751	89760753	9	p11.1	-	45	0	0
Prog	chr3	95995043	95996371	6	q11.2	-	45	0	0
Prog	chr3	96948570	96950999	6	q11.2	-	45	0	0
Prog	chr3	99892939	99897570	9	q12.1	-	45	0	0
Prog	chr3	100426286	100432358	9	q12.1	-	45	0	0
Prog	chr3	100690174	100699313	6	q12.1	-	45	3	6.66667
Prog	chr3	101111485	101112308	9	q12.1	C3orf26,FILIP1L	45	0	0
Prog	chr3	101405377	101407623	6	q12.1	-	45	0	0
Prog	chr3	102004367	102005202	9	q12.2	ABI3BP	45	0	0
Prog	chr3	105030523	105031069	6	q13.11	-	45	1	2.22222
Prog	chr3	105516651	105518077	6	q13.11	-	45	0	0
Prog	chr3	105760834	105761732	9	q13.11	-	45	0	0
Prog	chr3	106788696	106793732	6	q13.11	-	45	4	8.88889
Prog	chr3	108520638	108522992	6	q13.12	-	45	0	0
Prog	chr3	114226772	114234972	6	q13.2	-	45	1	2.22222
Prog	chr3	116140442	116151019	9	q13.31	ZBTB20	45	0	0
Prog	chr3	118006088	118008674	9	q13.31	-	45	0	0
Prog	chr3	125990195	125992366	9	q21.2	ITGB5	45	0	0
Prog	chr3	126372739	126373520	6	q21.2	SLC12A8	45	2	4.44444
Prog	chr3	126419034	126419675	6	q21.2	-	45	27	60
Prog	chr3	126881699	126882634	9	q21.2	-	45	0	0
Prog	chr3	127155151	127158379	9	q21.2	-	45	0	0
Prog	chr3	127194978	127204768	9	q21.2	-	45	0	0
Prog	chr3	128062958	128067326	6	q21.3	CHCHD6	45	0	0
Prog	chr3	129012308	129012817	9	q21.3	MGLL	45	0	0
Prog	chr3	129861994	129862931	6	q21.3	-	45	44	97.7778
Prog	chr3	129861994	129886694	9	q21.3	-	45	44	97.7778
Prog	chr3	129913128	129915470	9	q21.3	-	45	0	0
Prog	chr3	131245607	131289737	9	q21.3	LOC644974	45	0	0
Prog	chr3	131245607	131414704	9	q21.3	LOC729375,LOC644974,COL6A4P2	45	0	0
Prog	chr3	131614649	131615580	9	q22.1	COL29A1	45	0	0
Prog	chr3	133190951	133196089	9	q22.1	CPNE4	45	0	0
Prog	chr3	133472275	133477702	9	q22.1	-	45	0	0
Prog	chr3	134080540	134081425	8	q22.1	-	45	0	0
Prog	chr3	136854613	136856150	9	q22.2	-	45	1	2.22222
Prog	chr3	137503463	137508985	6	q22.3	PCCB	45	0	0
Prog	chr3	137507338	137508794	6	q22.3	PCCB	45	0	0
Prog	chr3	138510647	138525910	9	q22.3	-	45	0	0
Prog	chr3	138555050	138556141	6	q22.3	-	45	1	2.22222
Prog	chr3	142027117	142029739	9	q23	-	45	0	0
Prog	chr3	143054857	143055580	8	q23	-	45	0	0
Prog	chr3	147127687	147130125	6	q24	-	45	9	20
Prog	chr3	147867879	147873031	6	q24	-	45	45	100
Prog	chr3	149089350	149089931	6	q24	-	45	1	2.22222
Prog	chr3	150751025	150752792	9	q25.1	WWTR1	45	0	0
Prog	chr3	157574746	157576258	9	q25.31	KCNAB1	45	0	0
Prog	chr3	163612403	163625949	9	q26.1	-	45	0	0
Prog	chr3	164200023	164204911	9	q26.1	-	45	0	0
Prog	chr3	167137220	167138253	9	q26.1	-	45	1	2.22222
Prog	chr3	167256847	167260332	9	q26.1	-	45	1	2.22222
Prog	chr3	169553101	169554261	6	q26.2	-	45	7	15.5556
Prog	chr3	171545595	171546406	7	q26.2	-	45	4	8.88889
Prog	chr3	174722525	174767801	9	q26.31	NLGN1	45	1	2.22222
Prog	chr3	175684645	175685395	6	q26.31	-	45	0	0
Prog	chr3	176563149	176566309	9	q26.31	NAALADL2	45	0	0
Prog	chr3	177370622	177396424	9	q26.32	-	45	0	0
Prog	chr3	178777184	178780230	9	q26.32	-	45	0	0
Prog	chr3	178845675	178846363	6	q26.32	-	45	0	0
Prog	chr3	178865818	178866301	6	q26.32	-	45	0	0
Prog	chr3	180050314	180050862	6	q26.32	-	45	0	0
Prog	chr3	182334636	182335321	7	q26.33	-	45	0	0
Prog	chr3	185953572	185955432	6	q27.1	-	45	0	0
Prog	chr3	187326050	187326870	6	q27.2	-	45	4	8.88889
Prog	chr3	187890271	187902844	9	q27.3	-	45	0	0
Prog	chr3	188066795	188067765	6	q27.3	-	45	5	11.1111
Prog	chr3	189215539	189217605	6	q27.3	-	45	0	0
Prog	chr3	190845902	190853732	9	q28	TP63	45	0	0
Prog	chr3	191219955	191223268	9	q28	LEPREL1	45	0	0
Prog	chr3	192269689	192270632	8	q28	-	45	0	0
Prog	chr3	192547425	192554326	9	q28	CCDC50	45	0	0
Prog	chr3	193372869	193373937	6	q28	FGF12	45	0	0
Prog	chr3	193787574	193795542	9	q28	FGF12	45	0	0
Prog	chr3	193871993	193874865	9	q29	FGF12	45	0	0
Prog	chr3	194260078	194265257	9	q29	-	45	0	0
Prog	chr3	195865211	195865840	6	q29	LSG1	45	0	0
Prog	chr3	195880042	195881592	7	q29	-	45	0	0
Prog	chr3	196692753	196715463	9	q29	-	45	0	0
Prog	chr3	196822546	196837632	9	q29	-	45	36	80
Prog	chr3	196902876	196963488	9	q29	MUC20,MUC4	45	39	86.6667
Prog	chr3	196902876	196963428	9	q29	MUC20,MUC4	45	39	86.6667
Prog	chr3	196905896	196929635	9	q29	-	45	39	86.6667
Prog	chr3	196942810	196963488	9	q29	MUC20	45	8	17.7778
Prog	chr3	196956984	196963488	9	q29	MUC4	45	8	17.7778
Prog	chr3	196983462	196984082	6	q29	MUC4	45	31	68.8889
Prog	chr3	197147159	197218236	9	q29	SDHALP1	45	40	88.8889
Prog	chr3	197258567	197259125	6	q29	-	45	0	0
Prog	chr3	197310374	197310932	6	q29	-	45	0	0
Prog	chr3	197672435	197675014	9	q29	-	45	0	0
Prog	chr3	198647325	198649915	6	q29	-	45	0	0
Prog	chr3	198670680	198671612	6	q29	-	45	0	0
Prog	chr3	198829047	198878852	9	q29	LOC220729	45	43	95.5556
Prog	chr3	199088132	199088922	7	q29	-	45	0	0
Prog	chr3	199214816	199216617	6	q29	LMLN	45	0	0
Prog	chr3	199222212	199227128	9	q29	LMLN	45	0	0
Prog	chr3	199310099	199317200	9	q29	-	45	2	4.44444
Prog	chr3	199329239	199334600	9	q29	-	45	7	15.5556
Prog	chr3	199334705	199379534	9	q29	FAM157A	45	3	6.66667
Prog	chr3	199344891	199371124	9	q29	FAM157A	45	3	6.66667
Prog	chr3	199379384	199381802	9	q29	FAM157A	45	1	2.22222
Prog	chr3	199423308	199433373	6	q29	-	45	1	2.22222
Prog	chr4	215	3402	6	p16.3	-	45	0	0
Prog	chr4	543618	550788	9	p16.3	-	45	4	8.88889
Prog	chr4	1377978	1382638	9	p16.3	CRIPAK	45	40	88.8889
Prog	chr4	1409822	1413095	9	p16.3	-	45	0	0
Prog	chr4	1491873	1492488	6	p16.3	-	45	0	0
Prog	chr4	1495632	1497037	6	p16.3	-	45	0	0
Prog	chr4	2367562	2368307	6	p16.3	ZFYVE28	45	0	0
Prog	chr4	4618969	4619476	6	p16.2	-	45	3	6.66667
Prog	chr4	6702165	6703814	6	p16.1	-	45	0	0
Prog	chr4	6702809	6703814	6	p16.1	-	45	0	0
Prog	chr4	6733229	6736218	9	p16.1	-	45	0	0
Prog	chr4	6834775	6835725	6	p16.1	KIAA0232	45	0	0
Prog	chr4	6948410	6950500	9	p16.1	-	45	0	0
Prog	chr4	7507418	7508071	6	p16.1	SORCS2	45	10	22.2222
Prog	chr4	7534541	7535511	6	p16.1	SORCS2	45	0	0
Prog	chr4	7686159	7686684	9	p16.1	SORCS2	45	0	0
Prog	chr4	7887358	7888726	9	p16.1	AFAP1	45	0	0
Prog	chr4	8672950	8689859	7	p16.1	-	45	12	26.6667
Prog	chr4	9062300	9089239	9	p16.1	-	45	0	0
Prog	chr4	9062300	9088639	9	p16.1	-	45	0	0
Prog	chr4	9485468	9486234	6	p16.1	SLC2A9	45	0	0
Prog	chr4	9745207	9746197	6	p16.1	-	45	0	0
Prog	chr4	20016666	20017955	6	p15.31	SLIT2	45	0	0
Prog	chr4	21066606	21067617	9	p15.31	KCNIP4	45	0	0
Prog	chr4	25080233	25081716	6	p15.2	-	45	3	6.66667
Prog	chr4	25166144	25187611	9	p15.2	-	45	2	4.44444
Prog	chr4	25899575	25904442	9	p15.2	-	45	0	0
Prog	chr4	26564987	26566733	9	p15.2	STIM2	45	0	0
Prog	chr4	28030554	28031189	6	p15.1	-	45	0	0
Prog	chr4	29760641	29761296	6	p15.1	-	45	0	0
Prog	chr4	31101914	31102456	6	p15.1	-	45	3	6.66667
Prog	chr4	34360003	34365018	9	p15.1	-	45	1	2.22222
Prog	chr4	34456456	34505204	9	p15.1	-	45	0	0
Prog	chr4	34823213	34828562	9	p15.1	-	45	0	0
Prog	chr4	34916594	34919278	6	p15.1	-	45	0	0
Prog	chr4	37008830	37009606	6	p14	KIAA1239	45	4	8.88889
Prog	chr4	37940894	37941723	9	p14	-	45	0	0
Prog	chr4	39262955	39265557	9	p14	C4orf34	45	0	0
Prog	chr4	39701722	39702524	6	p14	-	45	0	0
Prog	chr4	41152487	41161610	9	p13	LIMCH1	45	0	0
Prog	chr4	42400816	42404282	9	p13	-	45	0	0
Prog	chr4	42457499	42464276	9	p13	-	45	0	0
Prog	chr4	42599888	42600690	6	p13	GRXCR1	45	0	0
Prog	chr4	43446373	43446839	6	p13	-	45	0	0
Prog	chr4	44204061	44204585	6	p13	-	45	7	15.5556
Prog	chr4	45897575	45900235	6	p12	-	45	0	0
Prog	chr4	46491764	46493893	6	p12	COX7B2	45	2	4.44444
Prog	chr4	48414155	48416592	9	p12	FRYL	45	0	0
Prog	chr4	48975057	49033632	9	p11	-	45	45	100
Prog	chr4	52354948	52378171	6	q11	-	45	4	8.88889
Prog	chr4	54260631	54262571	6	q12	-	45	1	2.22222
Prog	chr4	55960878	55962701	9	q12	TMEM165	45	0	0
Prog	chr4	57744958	57795447	9	q12	-	45	1	2.22222
Prog	chr4	58417406	58418659	6	q12	-	45	0	0
Prog	chr4	58581999	58583166	6	q12	-	45	6	13.3333
Prog	chr4	59974148	59976817	9	q13.1	-	45	0	0
Prog	chr4	60499033	60499746	6	q13.1	-	45	1	2.22222
Prog	chr4	61012725	61014636	6	q13.1	-	45	45	100
Prog	chr4	61012725	61017305	6	q13.1	-	45	45	100
Prog	chr4	61621762	61624843	6	q13.1	-	45	45	100
Prog	chr4	61681942	61683010	9	q13.1	-	45	0	0
Prog	chr4	61710826	61711374	6	q13.1	-	45	5	11.1111
Prog	chr4	62181370	62182290	6	q13.1	LPHN3	45	0	0
Prog	chr4	63352157	63358975	9	q13.1	-	45	0	0
Prog	chr4	63816888	63837479	9	q13.1	-	45	0	0
Prog	chr4	64376730	64396746	9	q13.1	-	45	0	0
Prog	chr4	65401671	65402157	6	q13.1	-	45	0	0
Prog	chr4	69521054	69577339	9	q13.2	UGT2B15	45	0	0
Prog	chr4	70155819	70267475	9	q13.2	UGT2B28	45	0	0
Prog	chr4	70502210	70503675	6	q13.3	UGT2A2,UGT2A1	45	0	0
Prog	chr4	73770982	73777311	9	q13.3	-	45	0	0
Prog	chr4	77167593	77168071	6	q21.1	ART3	45	0	0
Prog	chr4	80579445	80581836	6	q21.21	-	45	0	0
Prog	chr4	81107092	81113113	6	q21.21	ANTXR2	45	1	2.22222
Prog	chr4	83855493	83860265	9	q21.22	SCD5	45	0	0
Prog	chr4	86783352	86783882	6	q21.23	ARHGAP24	45	1	2.22222
Prog	chr4	86879647	86880206	6	q21.23	ARHGAP24	45	2	4.44444
Prog	chr4	87195415	87199036	9	q21.3	MAPK10	45	0	0
Prog	chr4	90320131	90326529	9	q22.1	-	45	2	4.44444
Prog	chr4	90646853	90647888	9	q22.1	-	45	0	0
Prog	chr4	90781981	90782601	9	q22.1	-	45	0	0
Prog	chr4	91506911	91511512	9	q22.1	FAM190A	45	0	0
Prog	chr4	92379345	92381464	6	q22.1	FAM190A	45	0	0
Prog	chr4	92499955	92502794	9	q22.1	FAM190A	45	0	0
Prog	chr4	92691863	92697344	9	q22.1	FAM190A	45	0	0
Prog	chr4	93786416	93789289	9	q22.1	GRID2	45	0	0
Prog	chr4	94076386	94078623	9	q22.2	GRID2	45	0	0
Prog	chr4	96465550	96466565	9	q22.3	UNC5C	45	0	0
Prog	chr4	96747444	96748709	6	q22.3	-	45	2	4.44444
Prog	chr4	98573121	98577671	9	q22.3	-	45	0	0
Prog	chr4	98575970	98577352	9	q22.3	-	45	0	0
Prog	chr4	100032557	100037264	9	q23	EIF4E	45	6	13.3333
Prog	chr4	102179240	102179882	6	q23	PPP3CA	45	0	0
Prog	chr4	102300224	102304016	9	q23	PPP3CA	45	0	0
Prog	chr4	105113541	105114146	6	q24	-	45	45	100
Prog	chr4	107656936	107658147	6	q24	-	45	4	8.88889
Prog	chr4	107823695	107828683	6	q24	-	45	0	0
Prog	chr4	108347290	108351163	6	q25	-	45	2	4.44444
Prog	chr4	108496113	108499030	6	q25	-	45	3	6.66667
Prog	chr4	109940121	109941459	7	q25	-	45	0	0
Prog	chr4	111367383	111368099	6	q25	-	45	1	2.22222
Prog	chr4	112456179	112462075	9	q25	-	45	0	0
Prog	chr4	113717645	113721361	6	q25	LOC91431	45	8	17.7778
Prog	chr4	115394549	115403611	9	q26	-	45	0	0
Prog	chr4	115727331	115733452	9	q26	-	45	0	0
Prog	chr4	116148170	116151343	6	q26	NDST4	45	0	0
Prog	chr4	116386404	116397731	9	q26	-	45	0	0
Prog	chr4	117587096	117587942	8	q26	-	45	0	0
Prog	chr4	119345144	119349757	9	q26	NDST3	45	0	0
Prog	chr4	119558472	119608785	9	q26	-	45	0	0
Prog	chr4	122501689	122510124	9	q27	QRFPR	45	0	0
Prog	chr4	123630889	123631842	6	q27	-	45	0	0
Prog	chr4	129918430	129919363	6	q28.2	-	45	10	22.2222
Prog	chr4	132342057	132343050	6	q28.3	-	45	0	0
Prog	chr4	132800755	132905310	9	q28.3	-	45	2	4.44444
Prog	chr4	132863576	132905650	9	q28.3	-	45	2	4.44444
Prog	chr4	133115833	133119217	9	q28.3	-	45	39	86.6667
Prog	chr4	133191305	133192473	8	q28.3	-	45	0	0
Prog	chr4	133400829	133402360	9	q28.3	-	45	0	0
Prog	chr4	134039012	134039538	6	q28.3	-	45	5	11.1111
Prog	chr4	135652481	135654396	9	q28.3	-	45	0	0
Prog	chr4	138311476	138320204	9	q28.3	-	45	0	0
Prog	chr4	138399432	138411300	9	q28.3	-	45	0	0
Prog	chr4	139185878	139186660	9	q28.3	-	45	0	0
Prog	chr4	142450027	142452355	9	q31.21	-	45	0	0
Prog	chr4	146658284	146660448	9	q31.22	SMAD1	45	0	0
Prog	chr4	147761108	147762120	6	q31.23	-	45	16	35.5556
Prog	chr4	149319312	149321073	9	q31.23	NR3C2	45	0	0
Prog	chr4	152095462	152104851	9	q31.3	LRBA	45	0	0
Prog	chr4	152471900	152473393	6	q31.3	-	45	0	0
Prog	chr4	153009586	153014231	9	q31.3	-	45	0	0
Prog	chr4	153209834	153213385	9	q31.3	-	45	0	0
Prog	chr4	157176352	157193416	9	q32.1	-	45	0	0
Prog	chr4	157899944	157900894	6	q32.1	-	45	0	0
Prog	chr4	160019454	160020171	6	q32.1	FNIP2	45	0	0
Prog	chr4	161266945	161291593	9	q32.1	-	45	0	0
Prog	chr4	162098482	162104395	9	q32.2	-	45	0	0
Prog	chr4	162668957	162671032	9	q32.2	FSTL5	45	0	0
Prog	chr4	163589713	163592085	9	q32.2	-	45	0	0
Prog	chr4	163613458	163615903	6	q32.2	-	45	0	0
Prog	chr4	164833170	164834343	6	q32.3	-	45	0	0
Prog	chr4	164877769	164878580	6	q32.3	-	45	0	0
Prog	chr4	165422353	165425767	9	q32.3	-	45	0	0
Prog	chr4	167223768	167224312	6	q32.3	TLL1	45	0	0
Prog	chr4	167720576	167721285	6	q32.3	-	45	12	26.6667
Prog	chr4	168345749	168352080	6	q32.3	SPOCK3	45	0	0
Prog	chr4	169045158	169229560	9	q32.3	-	45	0	0
Prog	chr4	171308659	171309833	6	q33	-	45	0	0
Prog	chr4	171505393	171510324	9	q33	-	45	0	0
Prog	chr4	172610978	172616208	9	q34.1	-	45	0	0
Prog	chr4	173225255	173229491	9	q34.1	GALNTL6	45	0	0
Prog	chr4	175861773	175863538	8	q34.1	GLRA3	45	0	0
Prog	chr4	176357031	176357562	9	q34.1	-	45	0	0
Prog	chr4	178088137	178089363	6	q34.3	-	45	0	0
Prog	chr4	180334864	180335504	6	q34.3	-	45	2	4.44444
Prog	chr4	182113761	182115412	6	q34.3	-	45	5	11.1111
Prog	chr4	182293552	182294187	8	q34.3	-	45	0	0
Prog	chr4	182397278	182399949	6	q34.3	-	45	0	0
Prog	chr4	183807065	183808993	9	q35.1	ODZ3	45	0	0
Prog	chr4	183990615	183991140	6	q35.1	-	45	0	0
Prog	chr4	184572347	184573062	6	q35.1	-	45	4	8.88889
Prog	chr4	184911463	184913522	8	q35.1	-	45	0	0
Prog	chr4	184911463	184912935	9	q35.1	-	45	0	0
Prog	chr4	187397041	187397857	6	q35.2	KLKB1	45	0	0
Prog	chr4	187450870	187451746	6	q35.2	-	45	0	0
Prog	chr4	187590518	187594803	9	q35.2	-	45	45	100
Prog	chr4	188117466	188131790	9	q35.2	-	45	0	0
Prog	chr4	188224816	188225461	6	q35.2	-	45	0	0
Prog	chr4	188278835	188280445	9	q35.2	-	45	0	0
Prog	chr4	189426977	189427912	6	q35.2	-	45	0	0
Prog	chr4	189602606	189607519	9	q35.2	-	45	0	0
Prog	chr4	190032287	190033212	6	q35.2	-	45	0	0
Prog	chr4	190131781	190133506	6	q35.2	-	45	0	0
Prog	chr4	190209047	190209850	6	q35.2	-	45	1	2.22222
Prog	chr4	190342673	190343558	6	q35.2	-	45	0	0
Prog	chr4	190428749	190437423	9	q35.2	-	45	0	0
Prog	chr4	190465520	190467896	6	q35.2	-	45	0	0
Prog	chr4	190648775	190650125	6	q35.2	-	45	0	0
Prog	chr4	190705809	190922947	9	q35.2	-	45	45	100
Prog	chr4	190994000	190995880	6	q35.2	-	45	0	0
Prog	chr4	191004026	191005442	7	q35.2	-	45	38	84.4444
Prog	chr4	191182042	191222546	9	q35.2	FRG2	45	1	2.22222
Prog	chr4	191248395	191263030	9	q35.2	-	45	45	100
Prog	chr5	153298	155370	9	p15.33	-	45	5	11.1111
Prog	chr5	310532	315657	6	p15.33	-	45	0	0
Prog	chr5	442603	446119	9	p15.33	AHRR	45	2	4.44444
Prog	chr5	539796	540706	6	p15.33	SLC9A3	45	0	0
Prog	chr5	605043	608244	9	p15.33	-	45	0	0
Prog	chr5	681580	682120	6	p15.33	CEP72	45	6	13.3333
Prog	chr5	682175	686865	9	p15.33	CEP72	45	0	0
Prog	chr5	731066	903941	9	p15.33	ZDHHC11,TPPP	45	15	33.3333
Prog	chr5	801796	802806	9	p15.33	-	45	15	33.3333
Prog	chr5	865074	878564	9	p15.33	ZDHHC11	45	0	0
Prog	chr5	949529	953291	9	p15.33	TRIP13	45	0	0
Prog	chr5	1054717	1075260	9	p15.33	NKD2	45	25	55.5556
Prog	chr5	1079665	1102143	9	p15.33	NKD2	45	1	2.22222
Prog	chr5	1123062	1126452	6	p15.33	SLC12A7	45	0	0
Prog	chr5	1223372	1223922	6	p15.33	-	45	0	0
Prog	chr5	1231138	1233723	9	p15.33	-	45	0	0
Prog	chr5	1382580	1383200	6	p15.33	CLPTM1L	45	1	2.22222
Prog	chr5	1716486	1717418	6	p15.33	-	45	0	0
Prog	chr5	1910949	1911599	6	p15.33	-	45	0	0
Prog	chr5	2543433	2544693	9	p15.33	-	45	8	17.7778
Prog	chr5	2800250	2810250	9	p15.33	IRX2,C5orf38	45	43	95.5556
Prog	chr5	2926710	2928151	6	p15.33	-	45	0	0
Prog	chr5	3690075	3692413	6	p15.33	-	45	0	0
Prog	chr5	5160888	5162888	9	p15.32	-	45	0	0
Prog	chr5	7229867	7253482	9	p15.31	-	45	0	0
Prog	chr5	8308770	8313730	9	p15.2	-	45	0	0
Prog	chr5	8755908	8801681	9	p15.2	-	45	0	0
Prog	chr5	10326006	10327951	6	p15.2	-	45	45	100
Prog	chr5	10809139	10809662	9	p15.2	DAP	45	0	0
Prog	chr5	11869774	11870318	6	p15.2	CTNND2	45	2	4.44444
Prog	chr5	12480290	12481975	9	p15.2	-	45	0	0
Prog	chr5	12863977	12873331	9	p15.2	-	45	1	2.22222
Prog	chr5	15772329	15773964	9	p15.1	FBXL7	45	0	0
Prog	chr5	16177833	16178678	6	p15.1	2011-03-11	45	0	0
Prog	chr5	17570216	17649548	9	p15.1	-	45	0	0
Prog	chr5	17663938	17668163	9	p15.1	-	45	0	0
Prog	chr5	17744739	17751224	9	p15.1	-	45	0	0
Prog	chr5	18909031	18910797	8	p14.3	-	45	0	0
Prog	chr5	19411532	19412168	7	p14.3	-	45	0	0
Prog	chr5	20868351	20870550	9	p14.3	-	45	14	31.1111
Prog	chr5	21485958	21488203	9	p14.3	-	45	0	0
Prog	chr5	21513256	21523814	9	p14.3	LOC728411	45	43	95.5556
Prog	chr5	21513256	21546234	9	p14.3	LOC728411	45	43	95.5556
Prog	chr5	21513326	21546234	9	p14.3	LOC728411	45	43	95.5556
Prog	chr5	21648363	21650531	9	p14.3	-	45	0	0
Prog	chr5	22160609	22166983	9	p14.3	CDH12	45	2	4.44444
Prog	chr5	23938693	23941114	6	p14.2	-	45	0	0
Prog	chr5	24406326	24409187	6	p14.2	-	45	2	4.44444
Prog	chr5	24814120	24821649	9	p14.1	-	45	0	0
Prog	chr5	25857601	25859545	9	p14.1	-	45	0	0
Prog	chr5	26420914	26421420	9	p14.1	-	45	0	0
Prog	chr5	26832459	26837664	9	p14.1	-	45	0	0
Prog	chr5	27559816	27562150	9	p14.1	-	45	0	0
Prog	chr5	28252380	28261086	9	p14.1	-	45	0	0
Prog	chr5	28968011	28968756	9	p14.1	-	45	2	4.44444
Prog	chr5	37516928	37523332	9	p13.2	WDR70	45	0	0
Prog	chr5	40836390	40836916	6	p13.1	-	45	1	2.22222
Prog	chr5	41635184	41635889	6	p13.1	-	45	2	4.44444
Prog	chr5	41937628	41939416	9	p13.1	-	45	0	0
Prog	chr5	42201664	42203625	6	p13.1	-	45	14	31.1111
Prog	chr5	42664005	42667027	9	p12	GHR	45	0	0
Prog	chr5	44830741	44831326	6	p12	-	45	6	13.3333
Prog	chr5	45985558	46007533	6	p11	-	45	24	53.3333
Prog	chr5	46201822	46221705	6	p11	-	45	1	2.22222
Prog	chr5	46231639	46235192	6	p11	-	45	15	33.3333
Prog	chr5	46306205	46311844	6	p11	-	45	0	0
Prog	chr5	46309210	46311594	6	p11	-	45	0	0
Prog	chr5	49441520	49520914	6	q11.1	-	45	45	100
Prog	chr5	52494608	52495458	9	q11.2	-	45	0	0
Prog	chr5	60037408	60039465	9	q12.1	-	45	0	0
Prog	chr5	61611436	61612132	9	q12.1	-	45	0	0
Prog	chr5	65063884	65066078	7	q12.3	NLN	45	0	0
Prog	chr5	65828584	66250032	9	q12.3	MAST4	45	1	2.22222
Prog	chr5	68355327	68356514	9	q13.1	-	45	0	0
Prog	chr5	68865795	69569743	9	q13.2	SMN1,SMN2,SERF1B,LOC100170939,SERF1A,LOC653188	45	0	0
Prog	chr5	68865795	69533335	9	q13.2	SMN1,SMN2,SERF1B,LOC100170939,SERF1A,LOC653188	45	0	0
Prog	chr5	69569218	69817947	9	q13.2	GTF2H2C,GTF2H2B,GTF2H2D	45	4	8.88889
Prog	chr5	69803927	69817094	6	q13.2	-	45	4	8.88889
Prog	chr5	69865887	70110496	6	q13.2	-	45	3	6.66667
Prog	chr5	69865970	70533749	9	q13.2	SMN1,NAIP,SMN2,GTF2H2D,SERF1B,GTF2H2C,OCLN,SERF1A,GTF2H2,LOC647859,GTF2H2B	45	3	6.66667
Prog	chr5	69865970	70534039	9	q13.2	SMN1,SMN2,SERF1B,GTF2H2C,GTF2H2B,NAIP,GTF2H2D,OCLN,SERF1A,GTF2H2,LOC647859	45	3	6.66667
Prog	chr5	70122869	70194902	6	q13.2	-	45	3	6.66667
Prog	chr5	70126518	70461428	9	q13.2	SMN1,NAIP,SMN2,GTF2H2D,SERF1B,GTF2H2C,OCLN,SERF1A,GTF2H2,LOC647859,GTF2H2B	45	3	6.66667
Prog	chr5	70253714	70294368	6	q13.2	SMN1,SMN2	45	3	6.66667
Prog	chr5	70279828	70285701	6	q13.2	SMN1,SMN2	45	3	6.66667
Prog	chr5	70309656	70335613	6	q13.2	NAIP	45	1	2.22222
Prog	chr5	70403747	70427795	9	q13.2	OCLN,LOC647859	45	13	28.8889
Prog	chr5	70403747	70534039	9	q13.2	NAIP,OCLN,LOC647859	45	13	28.8889
Prog	chr5	70483191	70512759	9	q13.2	-	45	0	0
Prog	chr5	77980879	77981656	9	q14.1	-	45	0	0
Prog	chr5	78145558	78147546	9	q14.1	ARSB	45	0	0
Prog	chr5	79592901	79593423	6	q14.1	-	45	2	4.44444
Prog	chr5	86150925	86153588	9	q14.3	-	45	0	0
Prog	chr5	86281754	86282878	9	q14.3	-	45	0	0
Prog	chr5	87414712	87417880	9	q14.3	-	45	0	0
Prog	chr5	93929142	93932768	9	q15	C5orf36	45	0	0
Prog	chr5	94135322	94135829	6	q15	MCTP1	45	1	2.22222
Prog	chr5	95992372	95992915	6	q15	-	45	0	0
Prog	chr5	96915086	97212939	9	q15	-	45	0	0
Prog	chr5	97427298	97428511	9	q21.1	-	45	0	0
Prog	chr5	98373056	98375260	6	q21.1	-	45	45	100
Prog	chr5	99408887	99419755	9	q21.1	-	45	0	0
Prog	chr5	99424060	99434593	9	q21.1	-	45	0	0
Prog	chr5	105922318	105923496	9	q21.3	-	45	0	0
Prog	chr5	106352579	106354328	9	q21.3	-	45	0	0
Prog	chr5	107226369	107227157	6	q21.3	FBXL17	45	0	0
Prog	chr5	111967391	111972806	9	q22.2	-	45	0	0
Prog	chr5	112505686	112506278	9	q22.2	MCC	45	0	0
Prog	chr5	114784426	114785789	6	q22.3	-	45	13	28.8889
Prog	chr5	117415057	117423898	9	q23.1	-	45	0	0
Prog	chr5	117908128	117908903	9	q23.1	-	45	0	0
Prog	chr5	119405803	119410759	9	q23.1	-	45	0	0
Prog	chr5	119408078	119410759	9	q23.1	-	45	0	0
Prog	chr5	121160450	121163833	9	q23.1	-	45	0	0
Prog	chr5	127363687	127364753	9	q23.3	-	45	0	0
Prog	chr5	127435714	127438780	9	q23.3	FLJ33630	45	0	0
Prog	chr5	127437517	127438780	7	q23.3	FLJ33630	45	0	0
Prog	chr5	127923717	127932183	9	q23.3	-	45	0	0
Prog	chr5	128910045	128911120	6	q23.3	ADAMTS19	45	0	0
Prog	chr5	135143151	135148760	6	q31.1	-	45	45	100
Prog	chr5	137835616	137844524	9	q31.2	-	45	0	0
Prog	chr5	138447093	138448231	6	q31.2	SIL1	45	2	4.44444
Prog	chr5	140076978	140085501	9	q31.3	VTRNA1-2	45	0	0
Prog	chr5	140194552	140195197	6	q31.3	PCDHA2,PCDHA5,PCDHA1,PCDHA7,PCDHA6,PCDHA3,PCDHA4	45	36	80
Prog	chr5	140194728	140195842	9	q31.3	PCDHA7,PCDHA2,PCDHA6,PCDHA5,PCDHA3,PCDHA1,PCDHA4	45	36	80
Prog	chr5	140512403	140516973	9	q31.3	PCDHB6,PCDHB17	45	2	4.44444
Prog	chr5	140534644	140540031	9	q31.3	PCDHB7,PCDHB8	45	29	64.4444
Prog	chr5	140547994	140552388	9	q31.3	PCDHB10,PCDHB9	45	2	4.44444
Prog	chr5	140573322	140575134	9	q31.3	PCDHB13	45	14	31.1111
Prog	chr5	144852124	144852943	6	q32	-	45	0	0
Prog	chr5	147533287	147535392	9	q33.1	SPINK5L2	45	0	0
Prog	chr5	150157836	150161778	9	q33.1	-	45	0	0
Prog	chr5	150183562	150203623	9	q33.1	-	45	0	0
Prog	chr5	150769996	150772876	9	q33.1	-	45	0	0
Prog	chr5	151494881	151499031	9	q33.1	-	45	0	0
Prog	chr5	153782775	153786962	6	q33.2	-	45	13	28.8889
Prog	chr5	155244353	155245161	9	q33.2	-	45	0	0
Prog	chr5	155409234	155427600	9	q33.2	-	45	0	0
Prog	chr5	158827991	158831133	9	q33.3	-	45	0	0
Prog	chr5	160521601	160522648	9	q34	-	45	0	0
Prog	chr5	163597906	163598998	6	q34	-	45	0	0
Prog	chr5	164074049	164075702	9	q34	-	45	0	0
Prog	chr5	165339307	165341934	9	q34	-	45	0	0
Prog	chr5	166226481	166227062	6	q34	-	45	3	6.66667
Prog	chr5	166335295	166335915	6	q34	-	45	0	0
Prog	chr5	168720336	168721513	6	q35.1	-	45	1	2.22222
Prog	chr5	170062357	170064073	9	q35.1	KCNIP1	45	0	0
Prog	chr5	171049415	171049977	6	q35.1	-	45	0	0
Prog	chr5	172905608	172907328	7	q35.2	-	45	0	0
Prog	chr5	175497883	175499439	9	q35.2	-	45	0	0
Prog	chr5	175878536	175879293	6	q35.2	-	45	11	24.4444
Prog	chr5	176218748	176219448	6	q35.2	UNC5A	45	18	40
Prog	chr5	176877285	176878376	6	q35.3	-	45	0	0
Prog	chr5	177320743	177322703	9	q35.3	-	45	4	8.88889
Prog	chr5	177338219	177340324	6	q35.3	-	45	0	0
Prog	chr5	177454236	177456721	9	q35.3	-	45	0	0
Prog	chr5	177884619	177885573	6	q35.3	COL23A1	45	0	0
Prog	chr5	177942563	177952843	9	q35.3	COL23A1	45	2	4.44444
Prog	chr5	178041781	178045925	6	q35.3	-	45	0	0
Prog	chr5	178044744	178045815	6	q35.3	-	45	0	0
Prog	chr5	178051113	178051648	6	q35.3	-	45	2	4.44444
Prog	chr5	178191212	178192988	6	q35.3	-	45	0	0
Prog	chr5	179974766	179975766	6	q35.3	FLT4	45	5	11.1111
Prog	chr5	179976827	179978257	9	q35.3	FLT4	45	0	0
Prog	chr5	180108619	180128369	9	q35.3	-	45	1	2.22222
Prog	chr5	180276524	180277123	6	q35.3	BTNL8	45	0	0
Prog	chr5	180307216	180365215	9	q35.3	BTNL8,BTNL3	45	0	0
Prog	chr5	180447757	180451345	9	q35.3	-	45	0	0
Prog	chr5	180493121	180495727	6	q35.3	-	45	0	0
Prog	chr5	180501669	180502657	9	q35.3	-	45	0	0
Prog	chr5	180632989	180641161	6	q35.3	-	45	1	2.22222
Prog	chr5	180709574	180829092	6	q35.3	OR4F16,OR4F3,OR4F29	45	0	0
Prog	chr6	5031	94517	9	p25.3	-	45	0	0
Prog	chr6	201416	241014	9	p25.3	DUSP22	45	26	57.7778
Prog	chr6	611425	612789	6	p25.3	EXOC2	45	0	0
Prog	chr6	620417	622340	9	p25.3	EXOC2	45	0	0
Prog	chr6	806925	808775	6	p25.3	-	45	0	0
Prog	chr6	854726	856131	6	p25.3	-	45	0	0
Prog	chr6	1265107	1265912	6	p25.3	-	45	7	15.5556
Prog	chr6	3089811	3092615	6	p25.2	BPHL	45	3	6.66667
Prog	chr6	3126775	3127649	6	p25.2	-	45	0	0
Prog	chr6	3200706	3201192	6	p25.2	-	45	2	4.44444
Prog	chr6	4199022	4202184	9	p25.1	-	45	0	0
Prog	chr6	7726528	7727584	9	p24.3	BMP6	45	0	0
Prog	chr6	7737952	7738649	7	p24.3	BMP6	45	2	4.44444
Prog	chr6	8282687	8286532	9	p24.3	-	45	0	0
Prog	chr6	9381868	9382879	6	p24.3	-	45	0	0
Prog	chr6	10519250	10521250	9	p24.3	TFAP2A	45	1	2.22222
Prog	chr6	11664034	11664561	6	p24.1	TMEM170B	45	9	20
Prog	chr6	16992973	16994044	6	p22.3	-	45	0	0
Prog	chr6	17484707	17489591	7	p22.3	-	45	0	0
Prog	chr6	19149248	19157489	9	p22.3	-	45	0	0
Prog	chr6	19793546	19794532	6	p22.3	-	45	0	0
Prog	chr6	22159124	22162663	9	p22.3	FLJ22536	45	0	0
Prog	chr6	22160753	22161707	9	p22.3	FLJ22536	45	0	0
Prog	chr6	23851257	23854039	6	p22.2	-	45	0	0
Prog	chr6	24433310	24435604	9	p22.2	DCDC2	45	0	0
Prog	chr6	26827342	26890518	9	p22.1	-	45	0	0
Prog	chr6	26951792	27091435	9	p22.1	C6orf41,GUSBL1	45	2	4.44444
Prog	chr6	27783043	27787402	9	p22.1	-	45	0	0
Prog	chr6	29002697	29003317	6	p22.1	-	45	3	6.66667
Prog	chr6	29761933	30031389	9	p22.1	#NAME?	45	0	0
Prog	chr6	29889993	30031254	9	p22.1	#NAME?	45	0	0
Prog	chr6	29922866	29923538	6	p21.33	-	45	0	0
Prog	chr6	29923588	29982956	9	p21.33	HCG2P7,HLA-H	45	0	0
Prog	chr6	29923588	30031126	9	p21.33	HCG4P6,HCG2P7,HLA-A,HLA-H	45	0	0
Prog	chr6	29957355	30031126	9	p21.33	HCG4P6,HCG2P7,HLA-A,HLA-H	45	0	0
Prog	chr6	31383960	31409599	7	p21.33	-	45	0	0
Prog	chr6	31383960	31387412	9	p21.33	-	45	0	0
Prog	chr6	31384505	31409599	7	p21.33	-	45	0	0
Prog	chr6	31393625	31409599	7	p21.33	-	45	0	0
Prog	chr6	31462308	31561028	9	p21.33	MICA,HCG26,HCP5	45	0	0
Prog	chr6	31975717	31978975	9	p21.32	ZBTB12	45	1	2.22222
Prog	chr6	32055886	32060381	9	p21.32	C4A,C4B,STK19	45	0	0
Prog	chr6	32485881	32486628	6	p21.32	-	45	2	4.44444
Prog	chr6	32539676	32540555	6	p21.32	-	45	0	0
Prog	chr6	32563058	32568343	9	p21.32	-	45	2	4.44444
Prog	chr6	32563058	32567017	9	p21.32	-	45	2	4.44444
Prog	chr6	32563431	32568343	9	p21.32	-	45	2	4.44444
Prog	chr6	32576794	32582490	6	p21.32	-	45	11	24.4444
Prog	chr6	32582950	32589621	9	p21.32	-	45	1	2.22222
Prog	chr6	32594889	32596623	9	p21.32	HLA-DRB5	45	2	4.44444
Prog	chr6	32597757	32620202	9	p21.32	HLA-DRB5	45	3	6.66667
Prog	chr6	32609209	32610248	9	p21.32	-	45	3	6.66667
Prog	chr6	32613247	32613872	6	p21.32	-	45	0	0
Prog	chr6	32630089	32659922	9	p21.32	HLA-DRB1,HLA-DRB6	45	5	11.1111
Prog	chr6	32645762	32656983	9	p21.32	HLA-DRB1	45	5	11.1111
Prog	chr6	32657006	32658483	9	p21.32	HLA-DRB1	45	0	0
Prog	chr6	32667857	32668772	9	p21.32	-	45	0	0
Prog	chr6	32700893	32712162	9	p21.32	-	45	26	57.7778
Prog	chr6	32700893	32715885	9	p21.32	-	45	26	57.7778
Prog	chr6	32710664	32772512	9	p21.32	HLA-DQA1,HLA-DQB1	45	26	57.7778
Prog	chr6	32711490	32772512	9	p21.32	HLA-DQA1,HLA-DQB1	45	26	57.7778
Prog	chr6	32713544	32714695	7	p21.32	HLA-DQA1	45	26	57.7778
Prog	chr6	32772595	32780892	9	p21.32	-	45	0	0
Prog	chr6	32794268	32795159	6	p21.32	-	45	3	6.66667
Prog	chr6	32884689	32887814	6	p21.32	-	45	45	100
Prog	chr6	32884689	32887855	6	p21.32	-	45	45	100
Prog	chr6	32903481	32904136	6	p21.32	TAP2	45	0	0
Prog	chr6	33156338	33162718	9	p21.32	HLA-DPB1	45	0	0
Prog	chr6	33601133	33601932	6	p21.31	-	45	1	2.22222
Prog	chr6	34049635	34051014	6	p21.31	-	45	0	0
Prog	chr6	34424989	34427595	9	p21.31	NUDT3	45	0	0
Prog	chr6	34807974	34808940	6	p21.31	-	45	0	0
Prog	chr6	35734415	35737723	6	p21.31	FKBP5	45	45	100
Prog	chr6	35862494	35874758	9	p21.31	C6orf127,CLPS	45	25	55.5556
Prog	chr6	37959222	37960568	9	p21.2	ZFAND3	45	0	0
Prog	chr6	47672699	47673663	9	p12.3	CD2AP	45	0	0
Prog	chr6	49038836	49046464	9	p12.3	-	45	0	0
Prog	chr6	51307432	51308104	9	p12.2	-	45	0	0
Prog	chr6	51364184	51364696	6	p12.2	-	45	5	11.1111
Prog	chr6	51844127	51844735	6	p12.2	PKHD1	45	0	0
Prog	chr6	55934082	55954657	9	p12.1	-	45	0	0
Prog	chr6	56373294	56373780	6	p12.1	-	45	0	0
Prog	chr6	57586128	57586812	6	p11.2	PRIM2	45	1	2.22222
Prog	chr6	57730820	57739182	6	p11.2	-	45	0	0
Prog	chr6	57731267	57736202	6	p11.2	-	45	0	0
Prog	chr6	58531691	58536763	6	p11.1	-	45	4	8.88889
Prog	chr6	58726284	58732164	9	p11.1	-	45	0	0
Prog	chr6	62982297	62987130	9	q11.1	KHDRBS2	45	0	0
Prog	chr6	63655618	63656857	7	q12	-	45	0	0
Prog	chr6	63655618	63657565	6	q12	-	45	0	0
Prog	chr6	64724969	64726239	9	q12	EYS	45	0	0
Prog	chr6	65404258	65406139	9	q12	EYS	45	0	0
Prog	chr6	65767740	65771776	9	q12	EYS	45	0	0
Prog	chr6	65824676	65826556	9	q12	EYS	45	0	0
Prog	chr6	66459437	66461414	9	q12	EYS	45	0	0
Prog	chr6	66651796	66652549	6	q12	-	45	1	2.22222
Prog	chr6	67065482	67105587	9	q12	-	45	0	0
Prog	chr6	67098874	67099936	8	q12	-	45	0	0
Prog	chr6	68000066	68003639	9	q12	-	45	0	0
Prog	chr6	69195286	69196081	9	q12	-	45	0	0
Prog	chr6	69198920	69199826	6	q12	-	45	10	22.2222
Prog	chr6	69286825	69298730	9	q12	-	45	1	2.22222
Prog	chr6	69527894	69528390	9	q12	BAI3	45	0	0
Prog	chr6	69744407	69748441	9	q12	BAI3	45	0	0
Prog	chr6	72628060	72628593	6	q13	-	45	1	2.22222
Prog	chr6	72920581	72924805	9	q13	RIMS1	45	0	0
Prog	chr6	74426239	74428428	6	q13	-	45	6	13.3333
Prog	chr6	74648739	74658235	9	q13	-	45	0	0
Prog	chr6	74765644	74773575	9	q13	-	45	4	8.88889
Prog	chr6	74889220	74890171	9	q13	-	45	0	0
Prog	chr6	74922135	74923396	6	q13	-	45	1	2.22222
Prog	chr6	74925139	74926265	6	q13	-	45	0	0
Prog	chr6	77154212	77160412	9	q14.1	-	45	0	0
Prog	chr6	77154311	77160412	9	q14.1	-	45	0	0
Prog	chr6	77496506	77506142	9	q14.1	-	45	0	0
Prog	chr6	77506841	77509527	6	q14.1	-	45	0	0
Prog	chr6	78685012	78686442	6	q14.1	-	45	7	15.5556
Prog	chr6	78936181	78956303	9	q14.1	-	45	0	0
Prog	chr6	79024187	79093007	9	q14.1	-	45	0	0
Prog	chr6	81340459	81350256	9	q14.1	-	45	0	0
Prog	chr6	81909103	81910604	9	q14.1	-	45	0	0
Prog	chr6	82442848	82443898	6	q14.1	-	45	1	2.22222
Prog	chr6	86082964	86083654	6	q14.3	-	45	1	2.22222
Prog	chr6	86680559	86682553	8	q14.3	-	45	0	0
Prog	chr6	88857912	88859176	9	q15	-	45	0	0
Prog	chr6	89978350	89978942	6	q15	GABRR1	45	0	0
Prog	chr6	92967281	92967813	6	q16.1	-	45	7	15.5556
Prog	chr6	95345759	95348635	9	q16.1	-	45	0	0
Prog	chr6	96494360	96496120	9	q16.1	-	45	0	0
Prog	chr6	99495881	99497552	9	q16.2	FBXL4	45	0	0
Prog	chr6	100141275	100141994	6	q16.3	-	45	0	0
Prog	chr6	102041250	102045717	9	q16.3	GRIK2	45	0	0
Prog	chr6	102921742	102922628	9	q16.3	-	45	0	0
Prog	chr6	105495062	105496689	9	q21	-	45	1	2.22222
Prog	chr6	108138045	108139210	6	q21	SCML4	45	0	0
Prog	chr6	114285250	114287750	9	q22.1	MARCKS	45	2	4.44444
Prog	chr6	114330722	114331939	9	q22.1	-	45	0	0
Prog	chr6	119119797	119120709	8	q22.31	-	45	0	0
Prog	chr6	126224962	126228845	9	q22.32	NCOA7	45	0	0
Prog	chr6	129772821	129773321	9	q22.33	LAMA2	45	0	0
Prog	chr6	132060994	132071264	9	q23.2	OR2A4,ENPP3	45	10	22.2222
Prog	chr6	132148313	132150449	8	q23.2	-	45	0	0
Prog	chr6	132156662	132160223	9	q23.2	-	45	0	0
Prog	chr6	132749344	132754170	9	q23.2	MOXD1	45	0	0
Prog	chr6	134631119	134636149	9	q23.2	SGK1	45	0	0
Prog	chr6	136893366	136894626	9	q23.3	MAP7	45	0	0
Prog	chr6	141096813	141097430	6	q24.1	-	45	0	0
Prog	chr6	144240427	144241548	6	q24.2	FAM164B	45	0	0
Prog	chr6	145747091	145748193	6	q24.3	-	45	0	0
Prog	chr6	149240535	149241327	6	q25.1	UST	45	0	0
Prog	chr6	151861487	151862510	6	q25.1	C6orf97	45	4	8.88889
Prog	chr6	152431681	152433972	7	q25.1	ESR1	45	0	0
Prog	chr6	154000228	154003169	6	q25.2	-	45	0	0
Prog	chr6	154661490	154663386	9	q25.2	IPCEF1	45	0	0
Prog	chr6	155159916	155164723	9	q25.2	RBM16	45	0	0
Prog	chr6	155959874	155961397	9	q25.3	-	45	0	0
Prog	chr6	157651440	157655375	8	q25.3	-	45	45	100
Prog	chr6	158468277	158469050	6	q25.3	SERAC1	45	4	8.88889
Prog	chr6	158577021	158578715	9	q25.3	-	45	1	2.22222
Prog	chr6	159045837	159046662	6	q25.3	SYTL3	45	0	0
Prog	chr6	159334998	159339565	9	q25.3	RSPH3	45	0	0
Prog	chr6	160006217	160008613	6	q25.3	-	45	0	0
Prog	chr6	161646237	161648469	6	q26	-	45	4	8.88889
Prog	chr6	161646943	161647779	6	q26	-	45	4	8.88889
Prog	chr6	161647248	161648784	6	q26	-	45	4	8.88889
Prog	chr6	162503730	162507147	9	q26	PARK2	45	0	0
Prog	chr6	164463229	164467413	9	q27	-	45	0	0
Prog	chr6	165644699	165651948	9	q27	-	45	0	0
Prog	chr6	165993570	165998744	9	q27	PDE10A	45	7	15.5556
Prog	chr6	166417534	166422591	9	q27	-	45	0	0
Prog	chr6	167408121	167409138	6	q27	-	45	38	84.4444
Prog	chr6	168076579	168341749	9	q27	HGC6.3,KIF25,FRMD1,MLLT4	45	1	2.22222
Prog	chr6	168083696	168085901	9	q27	MLLT4	45	1	2.22222
Prog	chr6	168312161	168312625	6	q27	-	45	0	0
Prog	chr6	168377284	168381839	9	q27	-	45	0	0
Prog	chr6	168389313	168389792	6	q27	-	45	0	0
Prog	chr6	168459850	168461640	6	q27	DACT2	45	0	0
Prog	chr6	168537713	168554876	9	q27	-	45	1	2.22222
Prog	chr6	168703994	168706026	6	q27	SMOC2	45	0	0
Prog	chr6	168735762	168737881	6	q27	SMOC2	45	0	0
Prog	chr6	168738681	168739146	6	q27	SMOC2	45	0	0
Prog	chr6	168981778	168983303	6	q27	-	45	1	2.22222
Prog	chr6	168988869	168990019	6	q27	-	45	0	0
Prog	chr6	169073188	169074967	9	q27	-	45	12	26.6667
Prog	chr6	169375147	169377202	9	q27	THBS2	45	11	24.4444
Prog	chr6	169513906	169514479	6	q27	-	45	0	0
Prog	chr6	169804523	169805031	6	q27	WDR27	45	39	86.6667
Prog	chr6	169970872	169971381	6	q27	-	45	1	2.22222
Prog	chr6	170212709	170224848	9	q27	-	45	10	22.2222
Prog	chr6	170325492	170328281	9	q27	-	45	34	75.5556
Prog	chr6	170370351	170372632	6	q27	-	45	40	88.8889
Prog	chr6	170417753	170418775	6	q27	-	45	4	8.88889
Prog	chr6	170527819	170528864	7	q27	FAM120B	45	0	0
Prog	chr6	170549391	170551333	9	q27	FAM120B	45	41	91.1111
Prog	chr6	170608754	170611184	9	q27	-	45	0	0
Prog	chr6	170645852	170648148	9	q27	-	45	0	0
Prog	chr6	170653511	170654126	9	q27	-	45	1	2.22222
Prog	chr6	170773423	170896961	9	q27	-	45	0	0
Prog	chr7	34035	136051	9	p22.3	-	45	0	0
Prog	chr7	310449	311322	6	p22.3	-	45	36	80
Prog	chr7	911533	912592	6	p22.3	ADAP1	45	8	17.7778
Prog	chr7	1527216	1529358	6	p22.3	-	45	1	2.22222
Prog	chr7	1908860	1912266	9	p22.3	MAD1L1	45	3	6.66667
Prog	chr7	2041575	2042275	6	p22.3	MAD1L1	45	0	0
Prog	chr7	2383615	2384315	6	p22.2	EIF3B	45	22	48.8889
Prog	chr7	2566857	2567404	6	p22.2	IQCE	45	11	24.4444
Prog	chr7	3102297	3104614	9	p22.2	-	45	0	0
Prog	chr7	3577056	3585481	9	p22.2	SDK1	45	0	0
Prog	chr7	3621004	3622007	6	p22.2	SDK1	45	0	0
Prog	chr7	3981795	3984099	9	p22.2	SDK1	45	0	0
Prog	chr7	4047780	4048825	9	p22.2	SDK1	45	0	0
Prog	chr7	4124707	4126756	6	p22.2	SDK1	45	0	0
Prog	chr7	8430119	8432074	9	p21.3	-	45	0	0
Prog	chr7	8793032	8832731	9	p21.3	-	45	0	0
Prog	chr7	9601138	9602661	6	p21.3	-	45	1	2.22222
Prog	chr7	10595271	10596429	8	p21.3	-	45	0	0
Prog	chr7	11887119	11889213	9	p21.3	-	45	0	0
Prog	chr7	11913025	11913471	6	p21.3	-	45	0	0
Prog	chr7	12491179	12492057	6	p21.3	-	45	0	0
Prog	chr7	12532679	12534873	6	p21.3	-	45	0	0
Prog	chr7	13244570	13247388	9	p21.3	-	45	0	0
Prog	chr7	14217213	14218690	6	p21.2	DGKB	45	0	0
Prog	chr7	20715360	20720071	6	p15.3	ABCB5	45	5	11.1111
Prog	chr7	24004755	24006584	9	p15.3	-	45	0	0
Prog	chr7	25607877	25608561	6	p15.2	-	45	0	0
Prog	chr7	26103848	26112246	9	p15.2	-	45	0	0
Prog	chr7	26218240	26219487	9	p15.2	CBX3	45	2	4.44444
Prog	chr7	28540564	28541742	6	p15.1	CREB5	45	0	0
Prog	chr7	28540840	28541403	6	p15.1	CREB5	45	0	0
Prog	chr7	31282013	31285456	9	p15.1	-	45	0	0
Prog	chr7	31490291	31491778	6	p15.1	-	45	4	8.88889
Prog	chr7	31556764	31558482	9	p15.1	CCDC129	45	0	0
Prog	chr7	32741081	32744772	6	p14.3	-	45	0	0
Prog	chr7	35050406	35052889	9	p14.3	-	45	0	0
Prog	chr7	38354188	38364471	9	p14.1	-	45	0	0
Prog	chr7	38354188	38374286	9	p14.1	-	45	0	0
Prog	chr7	39512840	39518302	9	p14.1	-	45	0	0
Prog	chr7	43967223	44048021	9	p13	FLJ35390,POLR2J4,SPDYE1,RASA4P	45	4	8.88889
Prog	chr7	45817171	45823229	9	p13	-	45	4	8.88889
Prog	chr7	46080296	46082009	7	p13	-	45	0	0
Prog	chr7	48551969	48562717	9	p12.3	ABCA13	45	0	0
Prog	chr7	51561893	51571221	9	p12.1	-	45	0	0
Prog	chr7	51561893	51565725	9	p12.1	-	45	0	0
Prog	chr7	51818579	51821308	9	p12.1	-	45	0	0
Prog	chr7	52697597	52712801	9	p12.1	-	45	2	4.44444
Prog	chr7	52930599	52932663	6	p12.1	-	45	0	0
Prog	chr7	52931282	52932543	6	p12.1	-	45	0	0
Prog	chr7	54348136	54355770	6	p11.2	-	45	7	15.5556
Prog	chr7	54488211	54491112	6	p11.2	-	45	0	0
Prog	chr7	54563983	54565024	9	p11.2	-	45	0	0
Prog	chr7	55254263	55256552	6	p11.2	-	45	1	2.22222
Prog	chr7	56054925	56056526	9	p11.2	PSPH	45	1	2.22222
Prog	chr7	56398061	56410335	9	p11.2	-	45	7	15.5556
Prog	chr7	56729523	56737442	9	p11.2	-	45	0	0
Prog	chr7	57737500	57780156	9	p11.1	-	45	44	97.7778
Prog	chr7	57885899	57918335	9	p11.1	-	45	45	100
Prog	chr7	61096091	61249294	6	q11.1	#NAME?	45	25	55.5556
Prog	chr7	61610527	61612756	6	q11.21	-	45	11	24.4444
Prog	chr7	62844017	62870536	9	q11.21	-	45	4	8.88889
Prog	chr7	63984049	63985084	8	q11.21	-	45	2	4.44444
Prog	chr7	64050828	64051468	9	q11.21	-	45	0	0
Prog	chr7	64219176	64247361	9	q11.21	INTS4L1	45	11	24.4444
Prog	chr7	64239049	64247361	9	q11.21	INTS4L1	45	11	24.4444
Prog	chr7	64354006	64360119	6	q11.21	-	45	0	0
Prog	chr7	64354006	64359878	6	q11.21	-	45	0	0
Prog	chr7	64612545	64679379	9	q11.21	-	45	37	82.2222
Prog	chr7	64750354	64758248	6	q11.21	INTS4L2	45	45	100
Prog	chr7	65136118	65137932	9	q11.21	-	45	0	0
Prog	chr7	65225235	65229472	9	q11.21	CRCP	45	0	0
Prog	chr7	65227007	65229472	9	q11.21	CRCP	45	0	0
Prog	chr7	65759872	65790802	9	q11.21	LOC100289135	45	1	2.22222
Prog	chr7	66121631	66124181	9	q11.22	TYW1	45	0	0
Prog	chr7	66335018	66336838	6	q11.22	TYW1	45	0	0
Prog	chr7	69833880	69841054	9	q11.22	AUTS2	45	0	0
Prog	chr7	71682534	71684330	6	q11.22	TYW1B	45	0	0
Prog	chr7	71908033	71913517	6	q11.23	TYW1B	45	0	0
Prog	chr7	72109310	72170461	9	q11.23	PMS2L2,SPDYE8P,STAG3L3	45	0	0
Prog	chr7	73148249	73148751	6	q11.23	LIMK1	45	7	15.5556
Prog	chr7	73467894	73469172	6	q11.23	-	45	0	0
Prog	chr7	74110266	74111636	6	q11.23	WBSCR16	45	0	0
Prog	chr7	74331827	74353380	7	q11.23	-	45	0	0
Prog	chr7	74610644	74612042	6	q11.23	-	45	0	0
Prog	chr7	74742171	74830146	9	q11.23	STAG3L1,PMS2L2,SPDYE8P	45	0	0
Prog	chr7	75248685	75251461	6	q11.23	CCL26	45	1	2.22222
Prog	chr7	75502182	75503958	9	q11.23	STYXL1	45	1	2.22222
Prog	chr7	75502182	75505632	9	q11.23	STYXL1	45	1	2.22222
Prog	chr7	75982794	75994790	6	q11.23	UPK3B	45	0	0
Prog	chr7	75982794	75988969	7	q11.23	UPK3B	45	0	0
Prog	chr7	76476432	76535619	9	q11.23	LOC100132832,PMS2L11	45	0	0
Prog	chr7	76540199	76546088	8	q11.23	-	45	0	0
Prog	chr7	79003197	79003734	6	q21.11	-	45	11	24.4444
Prog	chr7	81279416	81280521	6	q21.11	-	45	0	0
Prog	chr7	82784290	82784812	6	q21.11	-	45	8	17.7778
Prog	chr7	82888354	82889107	9	q21.11	SEMA3E	45	0	0
Prog	chr7	85449114	85450066	9	q21.11	-	45	0	0
Prog	chr7	86069304	86083786	9	q21.11	-	45	0	0
Prog	chr7	87146297	87148760	6	q21.12	ABCB1,RUNDC3B	45	1	2.22222
Prog	chr7	89357422	89369397	9	q21.13	-	45	0	0
Prog	chr7	92832249	92838789	9	q21.3	-	45	0	0
Prog	chr7	93164739	93170322	9	q21.3	-	45	0	0
Prog	chr7	95224090	95224702	6	q21.3	-	45	3	6.66667
Prog	chr7	97233946	97240537	9	q21.3	-	45	0	0
Prog	chr7	97491123	97495252	9	q21.3	-	45	0	0
Prog	chr7	98066347	98067960	6	q22.1	-	45	0	0
Prog	chr7	98066347	98068987	6	q22.1	-	45	0	0
Prog	chr7	98066490	98068987	6	q22.1	-	45	0	0
Prog	chr7	99299387	99301483	9	q22.1	CYP3A43	45	0	0
Prog	chr7	100165798	100181151	9	q22.1	ZAN	45	0	0
Prog	chr7	100421381	100421956	6	q22.1	-	45	6	13.3333
Prog	chr7	100732955	100738252	9	q22.1	-	45	1	2.22222
Prog	chr7	101511108	101514218	6	q22.1	CUX1	45	0	0
Prog	chr7	101900371	102119100	9	q22.1	RASA4,SPDYE2,UPLP,POLR2J2,LRWD1,POLR2J3,POLR2J	45	2	4.44444
Prog	chr7	102135311	102152748	9	q22.1	-	45	0	0
Prog	chr7	102587705	102588625	9	q22.1	-	45	0	0
Prog	chr7	103250235	103250745	6	q22.1	RELN	45	2	4.44444
Prog	chr7	107251283	107251990	6	q31.1	-	45	0	0
Prog	chr7	107287203	107287718	6	q31.1	-	45	1	2.22222
Prog	chr7	109969207	109975675	9	q31.1	-	45	0	0
Prog	chr7	110852573	110854467	9	q31.1	IMMP2L	45	0	0
Prog	chr7	111019447	111020231	6	q31.1	-	45	5	11.1111
Prog	chr7	113440049	113446491	9	q31.1	-	45	0	0
Prog	chr7	113740682	113741195	6	q31.1	-	45	17	37.7778
Prog	chr7	115718783	115728357	9	q31.2	-	45	0	0
Prog	chr7	115820467	115821550	9	q31.2	-	45	0	0
Prog	chr7	118618449	118621941	9	q31.31	-	45	0	0
Prog	chr7	123900458	123905192	9	q31.33	LOC136157	45	41	91.1111
Prog	chr7	123900458	123904883	9	q31.33	LOC136157	45	41	91.1111
Prog	chr7	123902732	123905192	9	q31.33	LOC136157	45	41	91.1111
Prog	chr7	125833145	125838669	9	q31.33	-	45	0	0
Prog	chr7	134923472	134925676	6	q33	NUP205	45	0	0
Prog	chr7	137947009	137947747	6	q34	SVOPL	45	22	48.8889
Prog	chr7	139834962	139837066	8	q34	-	45	0	0
Prog	chr7	141406103	141441024	9	q34	MGAM	45	0	0
Prog	chr7	141432799	141433360	6	q34	MGAM	45	0	0
Prog	chr7	141692622	141702982	9	q34	-	45	0	0
Prog	chr7	141704110	141720176	9	q34	-	45	0	0
Prog	chr7	141905025	141908626	9	q34	-	45	0	0
Prog	chr7	142134204	142184405	9	q34	PRSS2,PRSS1,TRY6	45	0	0
Prog	chr7	142154589	142181777	9	q34	PRSS2,TRY6	45	0	0
Prog	chr7	142560404	142574112	9	q34	-	45	0	0
Prog	chr7	142582346	142593479	9	q34	TAS2R39	45	0	0
Prog	chr7	143508409	143705777	9	q35	CTAGE4,OR2A9P,OR2A42,ARHGEF5L,OR2A1,OR2A20P,OR2A7,ARHGEF5	45	40	88.8889
Prog	chr7	143508409	143705516	9	q35	CTAGE4,OR2A9P,OR2A42,ARHGEF5L,OR2A1,OR2A20P,OR2A7,ARHGEF5	45	40	88.8889
Prog	chr7	143508409	143705959	9	q35	CTAGE4,OR2A9P,OR2A42,ARHGEF5L,OR2A1,OR2A20P,OR2A7,ARHGEF5	45	40	88.8889
Prog	chr7	143515120	143594014	9	q35	OR2A9P,OR2A42,ARHGEF5L,OR2A1,OR2A20P,OR2A7	45	40	88.8889
Prog	chr7	143539578	143541360	6	q35	-	45	40	88.8889
Prog	chr7	143582523	143594014	9	q35	OR2A7	45	1	2.22222
Prog	chr7	144401209	144406086	9	q35	-	45	0	0
Prog	chr7	144547926	144552516	9	q35	-	45	0	0
Prog	chr7	145764684	145770591	9	q35	CNTNAP2	45	0	0
Prog	chr7	146642455	146644108	9	q35	CNTNAP2	45	0	0
Prog	chr7	149365875	149370975	6	q36.1	-	45	1	2.22222
Prog	chr7	149478575	149479461	9	q36.1	-	45	0	0
Prog	chr7	151182906	151183481	6	q36.1	PRKAG2	45	0	0
Prog	chr7	151876206	151877262	6	q36.1	-	45	6	13.3333
Prog	chr7	152205655	152211207	9	q36.2	-	45	1	2.22222
Prog	chr7	152630905	152631490	6	q36.2	-	45	1	2.22222
Prog	chr7	152941089	152941750	6	q36.2	-	45	1	2.22222
Prog	chr7	153784699	153786066	6	q36.2	DPP6	45	2	4.44444
Prog	chr7	154082749	154087087	9	q36.2	DPP6	45	0	0
Prog	chr7	154828318	154834307	9	q36.3	-	45	14	31.1111
Prog	chr7	154831012	154836417	9	q36.3	-	45	14	31.1111
Prog	chr7	154831012	154834307	9	q36.3	-	45	14	31.1111
Prog	chr7	154831382	154836417	9	q36.3	-	45	14	31.1111
Prog	chr7	154892336	154894051	6	q36.3	-	45	14	31.1111
Prog	chr7	155419819	155420339	6	q36.3	-	45	0	0
Prog	chr7	155639348	155641439	6	q36.3	-	45	0	0
Prog	chr7	156079842	156087139	9	q36.3	-	45	0	0
Prog	chr7	156965465	156965975	9	q36.3	-	45	1	2.22222
Prog	chr7	157132234	157135984	9	q36.3	PTPRN2	45	0	0
Prog	chr7	157216647	157219772	6	q36.3	PTPRN2	45	0	0
Prog	chr7	157425869	157427130	9	q36.3	PTPRN2	45	0	0
Prog	chr7	157632220	157635484	9	q36.3	PTPRN2	45	43	95.5556
Prog	chr7	157739392	157740162	6	q36.3	PTPRN2	45	34	75.5556
Prog	chr7	157845308	157846947	9	q36.3	PTPRN2	45	5	11.1111
Prog	chr7	157902486	157903699	6	q36.3	PTPRN2	45	11	24.4444
Prog	chr7	157938415	157939049	6	q36.3	PTPRN2	45	0	0
Prog	chr7	158007079	158008019	6	q36.3	PTPRN2	45	1	2.22222
Prog	chr7	158193307	158197703	9	q36.3	-	45	0	0
Prog	chr7	158324090	158324932	6	q36.3	-	45	2	4.44444
Prog	chr7	158400495	158403216	9	q36.3	WDR60	45	12	26.6667
Prog	chr7	158637672	158638267	6	q36.3	-	45	9	20
Prog	chr7	158688133	158689233	6	q36.3	-	45	3	6.66667
Prog	chr7	158810173	158821302	9	q36.3	-	45	2	4.44444
Prog	chr8	73	145180	9	p23.3	OR4F21	45	0	0
Prog	chr8	7005	145180	9	p23.3	OR4F21	45	0	0
Prog	chr8	314452	317471	9	p23.3	-	45	1	2.22222
Prog	chr8	615725	616275	6	p23.3	ERICH1	45	0	0
Prog	chr8	841323	844194	9	p23.3	-	45	4	8.88889
Prog	chr8	905044	905889	6	p23.3	-	45	1	2.22222
Prog	chr8	917788	919133	9	p23.3	-	45	43	95.5556
Prog	chr8	951052	955072	9	p23.3	-	45	45	100
Prog	chr8	970775	973475	6	p23.3	-	45	6	13.3333
Prog	chr8	1118195	1118758	6	p23.3	-	45	0	0
Prog	chr8	1250804	1254324	9	p23.3	-	45	0	0
Prog	chr8	1310463	1311903	6	p23.3	-	45	0	0
Prog	chr8	1328300	1343560	9	p23.3	-	45	0	0
Prog	chr8	1496892	1499342	9	p23.3	DLGAP2	45	0	0
Prog	chr8	1577925	1579425	6	p23.3	DLGAP2	45	0	0
Prog	chr8	1646211	1647157	6	p23.3	-	45	1	2.22222
Prog	chr8	1733823	1734458	6	p23.3	-	45	0	0
Prog	chr8	1763885	1764477	7	p23.3	ARHGEF10	45	12	26.6667
Prog	chr8	1822986	1826196	9	p23.3	ARHGEF10	45	0	0
Prog	chr8	1824411	1825771	9	p23.3	ARHGEF10	45	0	0
Prog	chr8	1927101	1929856	9	p23.3	KBTBD11	45	12	26.6667
Prog	chr8	2021003	2021753	9	p23.3	MYOM2	45	0	0
Prog	chr8	2116944	2122322	9	p23.3	-	45	0	0
Prog	chr8	2182573	2183043	6	p23.3	-	45	0	0
Prog	chr8	2241102	2251073	9	p23.2	-	45	32	71.1111
Prog	chr8	2316619	2317158	6	p23.2	-	45	0	0
Prog	chr8	2874575	2877927	9	p23.2	CSMD1	45	0	0
Prog	chr8	3126762	3128327	6	p23.2	CSMD1	45	1	2.22222
Prog	chr8	3568431	3569091	6	p23.2	CSMD1	45	3	6.66667
Prog	chr8	3773272	3777688	9	p23.2	CSMD1	45	0	0
Prog	chr8	3982307	3991880	9	p23.2	CSMD1	45	0	0
Prog	chr8	4014857	4016642	9	p23.2	CSMD1	45	0	0
Prog	chr8	5582797	5593145	9	p23.2	-	45	0	0
Prog	chr8	5715423	5720143	9	p23.2	-	45	0	0
Prog	chr8	6813531	6867208	9	p23.1	DEFA1,DEFA3,LOC728358	45	4	8.88889
Prog	chr8	6813752	6815559	9	p23.1	-	45	4	8.88889
Prog	chr8	6979039	6982845	6	p23.1	-	45	1	2.22222
Prog	chr8	7053465	7461991	9	p23.1	DEFB105B,DEFB106A,DEFB109P1B,DEFB103A,LOC349196,DEFB104A,DEFB106B,DEFB107A,FAM90A7,SPAG11B,DEFB107B,DEFB103B,DEFB104B,DEFB105A	45	1	2.22222
Prog	chr8	7098383	7145917	9	p23.1	LOC349196	45	1	2.22222
Prog	chr8	7175157	7188041	9	p23.1	-	45	11	24.4444
Prog	chr8	7187842	7461991	9	p23.1	DEFB105B,DEFB106A,DEFB103A,DEFB104A,DEFB106B,DEFB107A,FAM90A7,SPAG11B,DEFB107B,DEFB103B,DEFB104B,DEFB105A	45	11	24.4444
Prog	chr8	7390723	7432042	9	p23.1	FAM90A7	45	11	24.4444
Prog	chr8	7562393	7931319	9	p23.1	DEFB105B,DEFB106B,DEFB106A,DEFB4,DEFB107A,SPAG11B,DEFB109P1B,DEFB103B,DEFB107B,FAM66E,DEFB103A,SPAG11A,DEFB104B,DEFB105A,DEFB104A	45	1	2.22222
Prog	chr8	7669557	7797026	9	p23.1	DEFB105B,DEFB106B,DEFB106A,DEFB4,DEFB107A,SPAG11B,DEFB103B,DEFB107B,DEFB103A,SPAG11A,DEFB104B,DEFB105A,DEFB104A	45	1	2.22222
Prog	chr8	7722569	7862391	9	p23.1	DEFB106B,DEFB106A,DEFB4,SPAG11B,DEFB103B,FAM66E,DEFB103A,SPAG11A,DEFB104B,DEFB104A	45	1	2.22222
Prog	chr8	7853135	7861616	6	p23.1	FAM66E	45	1	2.22222
Prog	chr8	7861701	7875159	9	p23.1	FAM66E	45	0	0
Prog	chr8	7861701	7928751	9	p23.1	DEFB109P1B,FAM66E	45	0	0
Prog	chr8	7861701	7929174	9	p23.1	DEFB109P1B,FAM66E	45	0	0
Prog	chr8	7862273	7929174	9	p23.1	DEFB109P1B,FAM66E	45	0	0
Prog	chr8	7904302	7929174	9	p23.1	-	45	0	0
Prog	chr8	7904302	8156973	9	p23.1	FLJ10661	45	0	0
Prog	chr8	7977484	8027787	6	p23.1	-	45	0	0
Prog	chr8	8066180	8125752	9	p23.1	FLJ10661	45	42	93.3333
Prog	chr8	8109714	8125302	9	p23.1	FLJ10661	45	42	93.3333
Prog	chr8	8323769	8328247	9	p23.1	-	45	0	0
Prog	chr8	8423415	8424348	8	p23.1	-	45	0	0
Prog	chr8	9535218	9538345	9	p23.1	TNKS	45	0	0
Prog	chr8	11282984	11284541	9	p23.1	C8orf12	45	0	0
Prog	chr8	11933753	12099266	9	p23.1	ZNF705D,FAM66D,DUB3,DEFB130,LOC392196	45	34	75.5556
Prog	chr8	11933753	12072371	9	p23.1	ZNF705D,FAM66D,DUB3,DEFB130,LOC392196	45	34	75.5556
Prog	chr8	11983401	12099266	9	p23.1	ZNF705D,FAM66D,DUB3,FAM86B1,LOC392196	45	34	75.5556
Prog	chr8	12018353	12054729	9	p23.1	FAM66D,LOC392196,DUB3	45	34	75.5556
Prog	chr8	12064764	12072506	9	p23.1	-	45	0	0
Prog	chr8	12240103	12321687	9	p23.1	DEFB109P1,FAM66A	45	17	37.7778
Prog	chr8	12240103	12322432	9	p23.1	DEFB109P1,FAM66A	45	17	37.7778
Prog	chr8	12240283	12286313	9	p23.1	FAM66A	45	17	37.7778
Prog	chr8	12240373	12263968	9	p23.1	FAM66A	45	17	37.7778
Prog	chr8	12264620	12284550	9	p23.1	FAM66A	45	0	0
Prog	chr8	12264620	12290523	9	p23.1	FAM66A	45	0	0
Prog	chr8	12275769	12284550	9	p23.1	FAM66A	45	0	0
Prog	chr8	12284649	12286051	9	p23.1	FAM66A	45	0	0
Prog	chr8	12312874	12322432	9	p23.1	FAM66A	45	2	4.44444
Prog	chr8	14551407	14559585	9	p22	SGCZ	45	0	0
Prog	chr8	15446216	15457509	9	p22	TUSC3	45	0	0
Prog	chr8	16245622	16251869	9	p22	-	45	0	0
Prog	chr8	16306425	16319028	9	p22	-	45	0	0
Prog	chr8	16866207	16866669	6	p22	-	45	19	42.2222
Prog	chr8	17624937	17626103	9	p22	MTUS1	45	0	0
Prog	chr8	17795537	17796522	9	p22	FGL1	45	0	0
Prog	chr8	18498862	18500297	6	p22	PSD3	45	3	6.66667
Prog	chr8	18857976	18858591	6	p22	PSD3	45	0	0
Prog	chr8	24201098	24207111	9	p21.2	-	45	0	0
Prog	chr8	25028319	25046810	9	p21.2	-	45	0	0
Prog	chr8	25466585	25472535	9	p21.2	-	45	0	0
Prog	chr8	27739899	27740455	6	p21.1	PBK	45	21	46.6667
Prog	chr8	27744009	27745001	6	p21.1	PBK	45	1	2.22222
Prog	chr8	29957137	29957822	6	p12	-	45	4	8.88889
Prog	chr8	30723896	30725134	8	p12	UBXN8	45	0	0
Prog	chr8	36392979	36398258	9	p12	-	45	0	0
Prog	chr8	37170049	37171011	6	p12	-	45	3	6.66667
Prog	chr8	39350819	39506576	9	p11.23	#NAME?	45	0	0
Prog	chr8	40301941	40309124	9	p11.21	-	45	0	0
Prog	chr8	40893875	40898691	9	p11.21	-	45	0	0
Prog	chr8	42030308	42030937	7	p11.21	-	45	2	4.44444
Prog	chr8	42309719	42313291	6	p11.21	-	45	39	86.6667
Prog	chr8	43944978	43951179	6	p11.1	-	45	15	33.3333
Prog	chr8	46958111	46977129	6	q11.1	-	45	45	100
Prog	chr8	47643059	47665068	9	q11.1	-	45	13	28.8889
Prog	chr8	49255824	49256514	8	q11.21	-	45	16	35.5556
Prog	chr8	51193665	51200888	9	q11.22	SNTG1	45	0	0
Prog	chr8	51387568	51390822	9	q11.22	SNTG1	45	0	0
Prog	chr8	53863532	53864180	6	q11.23	-	45	0	0
Prog	chr8	54285133	54286183	6	q11.23	-	45	0	0
Prog	chr8	57151570	57160264	9	q12.1	-	45	0	0
Prog	chr8	57211191	57261088	9	q12.1	PLAG1	45	1	2.22222
Prog	chr8	58277347	58362028	9	q12.1	C8orf71	45	44	97.7778
Prog	chr8	58277427	58297222	9	q12.1	-	45	44	97.7778
Prog	chr8	58280478	58290697	9	q12.1	-	45	44	97.7778
Prog	chr8	59240950	59241492	6	q12.1	-	45	1	2.22222
Prog	chr8	60298115	60299046	9	q12.1	-	45	17	37.7778
Prog	chr8	62197928	62198444	6	q12.2	-	45	0	0
Prog	chr8	63197553	63202929	9	q12.3	-	45	0	0
Prog	chr8	66254405	66257162	9	q13.1	-	45	0	0
Prog	chr8	66922040	66922918	6	q13.1	-	45	0	0
Prog	chr8	71020905	71027198	9	q13.3	-	45	3	6.66667
Prog	chr8	71746125	71747196	6	q13.3	XKR9	45	7	15.5556
Prog	chr8	72377264	72380227	9	q13.3	EYA1	45	0	0
Prog	chr8	74223856	74224500	6	q21.11	-	45	0	0
Prog	chr8	82207571	82209251	6	q21.13	-	45	0	0
Prog	chr8	83167770	83168241	6	q21.13	-	45	0	0
Prog	chr8	85423543	85431720	9	q21.2	RALYL	45	0	0
Prog	chr8	86739587	86763666	9	q21.2	REXO1L2P,REXO1L1	45	1	2.22222
Prog	chr8	86851058	86911198	9	q21.2	REXO1L2P	45	27	60
Prog	chr8	87257375	87264287	9	q21.3	-	45	0	0
Prog	chr8	88581424	88581882	6	q21.3	-	45	0	0
Prog	chr8	94141505	94142779	6	q22.1	-	45	0	0
Prog	chr8	95794465	95796334	9	q22.1	-	45	0	0
Prog	chr8	96450205	96452377	6	q22.1	-	45	6	13.3333
Prog	chr8	96944244	96948758	9	q22.1	-	45	0	0
Prog	chr8	97589243	97591135	6	q22.1	SDC2	45	0	0
Prog	chr8	97589243	97591084	6	q22.1	SDC2	45	0	0
Prog	chr8	97589931	97591135	9	q22.1	SDC2	45	0	0
Prog	chr8	102688456	102695927	9	q22.3	GRHL2	45	0	0
Prog	chr8	104063932	104065762	6	q22.3	-	45	0	0
Prog	chr8	106865722	106866532	6	q23.1	ZFPM2	45	0	0
Prog	chr8	107797660	107798177	6	q23.1	OXR1	45	5	11.1111
Prog	chr8	108574055	108575564	9	q23.1	ANGPT1	45	0	0
Prog	chr8	114125735	114127903	9	q23.3	CSMD3	45	0	0
Prog	chr8	115148622	115149858	6	q23.3	-	45	0	0
Prog	chr8	115703020	115712660	9	q23.3	-	45	0	0
Prog	chr8	116066909	116067541	6	q23.3	-	45	8	17.7778
Prog	chr8	118943234	118944799	9	q24.11	EXT1	45	0	0
Prog	chr8	123182621	123184310	9	q24.13	-	45	0	0
Prog	chr8	126750449	126750950	6	q24.13	-	45	2	4.44444
Prog	chr8	129825984	129835558	6	q24.21	-	45	1	2.22222
Prog	chr8	129832108	129835412	6	q24.21	-	45	1	2.22222
Prog	chr8	131751448	131751951	6	q24.22	-	45	0	0
Prog	chr8	131919946	131922037	9	q24.22	ADCY8	45	0	0
Prog	chr8	135578810	135581105	6	q24.22	ZFAT	45	0	0
Prog	chr8	137229374	137233056	8	q24.23	-	45	0	0
Prog	chr8	137763441	137774870	9	q24.23	-	45	0	0
Prog	chr8	138195078	138196563	6	q24.23	-	45	0	0
Prog	chr8	138891894	138894940	9	q24.23	-	45	0	0
Prog	chr8	139282871	139283550	6	q24.23	FAM135B	45	1	2.22222
Prog	chr8	140672973	140676202	9	q24.3	-	45	1	2.22222
Prog	chr8	142414375	142415165	6	q24.3	-	45	0	0
Prog	chr8	142630204	142630861	6	q24.3	-	45	0	0
Prog	chr8	142709773	142714238	9	q24.3	-	45	31	68.8889
Prog	chr8	143321169	143321617	6	q24.3	TSNARE1	45	16	35.5556
Prog	chr8	143460346	143713032	9	q24.3	BAI1,TSNARE1,ARC	45	6	13.3333
Prog	chr8	143838184	143839761	6	q24.3	-	45	0	0
Prog	chr8	143976270	143977203	6	q24.3	-	45	0	0
Prog	chr8	144224990	144226795	8	q24.3	-	45	3	6.66667
Prog	chr8	144347820	144383961	9	q24.3	GPIHBP1	45	2	4.44444
Prog	chr8	144771634	144785886	6	q24.3	-	45	0	0
Prog	chr8	144814698	144815358	6	q24.3	-	45	39	86.6667
Prog	chr8	144819132	144820572	6	q24.3	-	45	0	0
Prog	chr8	145000410	145022079	9	q24.3	EPPK1	45	43	95.5556
Prog	chr8	145468250	145472750	9	q24.3	BOP1	45	2	4.44444
Prog	chr8	145475732	145476209	9	q24.3	BOP1	45	27	60
Prog	chr8	145574501	145578651	9	q24.3	ADCK5	45	0	0
Prog	chr8	145688500	145691595	9	q24.3	-	45	5	11.1111
Prog	chr8	145727248	145728383	6	q24.3	KIAA1688	45	0	0
Prog	chr8	145752725	145753986	9	q24.3	KIAA1688	45	2	4.44444
Prog	chr8	146027824	146028636	6	q24.3	ZNF7	45	2	4.44444
Prog	chr9	485	15682	9	p24.3	WASH1	45	1	2.22222
Prog	chr9	310105	312509	6	p24.3	DOCK8	45	0	0
Prog	chr9	697446	698376	6	p24.3	KANK1	45	0	0
Prog	chr9	2138145	2141403	9	p24.3	SMARCA2	45	0	0
Prog	chr9	4366094	4367777	6	p24.2	-	45	0	0
Prog	chr9	6001447	6004308	9	p24.1	RANBP6	45	11	24.4444
Prog	chr9	6003304	6004308	9	p24.1	RANBP6	45	11	24.4444
Prog	chr9	6690598	6700717	9	p24.1	-	45	0	0
Prog	chr9	6719261	6719815	6	p24.1	KDM4C	45	0	0
Prog	chr9	9940392	9940923	6	p23	PTPRD	45	0	0
Prog	chr9	10010070	10012636	6	p23	PTPRD	45	0	0
Prog	chr9	10126514	10127786	6	p23	PTPRD	45	9	20
Prog	chr9	13561339	13565947	9	p23	-	45	0	0
Prog	chr9	16379338	16379867	6	p22.3	-	45	13	28.8889
Prog	chr9	17391160	17396972	9	p22.2	CNTLN	45	0	0
Prog	chr9	18568657	18569517	6	p22.1	ADAMTSL1	45	1	2.22222
Prog	chr9	22981728	22982241	9	p21.3	-	45	0	0
Prog	chr9	23352830	23367665	9	p21.3	-	45	0	0
Prog	chr9	24492114	24509104	9	p21.3	-	45	0	0
Prog	chr9	28037275	28041288	9	p21.2	LINGO2	45	0	0
Prog	chr9	28836246	28837699	9	p21.1	-	45	0	0
Prog	chr9	29082325	29088033	9	p21.1	-	45	0	0
Prog	chr9	29581826	29582351	7	p21.1	-	45	0	0
Prog	chr9	31281284	31282768	6	p21.1	-	45	0	0
Prog	chr9	33202801	33204101	6	p13.3	-	45	2	4.44444
Prog	chr9	33413326	33414738	6	p13.3	SUGT1P	45	1	2.22222
Prog	chr9	35362369	35365249	9	p13.3	UNC13B	45	0	0
Prog	chr9	35718110	35722416	9	p13.3	TLN1,CREB3	45	1	2.22222
Prog	chr9	35970780	35972060	9	p13.3	-	45	0	0
Prog	chr9	36352611	36353818	6	p13.2	RNF38	45	0	0
Prog	chr9	38754947	39054160	9	p13.1	-	45	1	2.22222
Prog	chr9	38765681	38863964	9	p13.1	-	45	1	2.22222
Prog	chr9	38765681	38952514	9	p13.1	-	45	1	2.22222
Prog	chr9	38854711	38952514	9	p13.1	-	45	1	2.22222
Prog	chr9	39305460	39323721	6	p13.1	-	45	2	4.44444
Prog	chr9	39577568	39578613	6	p13.1	-	45	0	0
Prog	chr9	39833782	39853751	6	p13.1	-	45	1	2.22222
Prog	chr9	40465886	40617422	9	p12	-	45	5	11.1111
Prog	chr9	40465886	40467873	6	p12	-	45	5	11.1111
Prog	chr9	40649379	40669167	9	p12	-	45	1	2.22222
Prog	chr9	41041385	41045080	6	p12	-	45	7	15.5556
Prog	chr9	41084976	41093833	6	p12	-	45	5	11.1111
Prog	chr9	41722582	41723726	6	p12	-	45	0	0
Prog	chr9	41961482	42332096	9	p12	KGFLP2	45	5	11.1111
Prog	chr9	41966175	41967044	6	p12	KGFLP2	45	5	11.1111
Prog	chr9	42786993	42822014	6	p11.2	-	45	6	13.3333
Prog	chr9	43253855	43340907	9	p11.2	-	45	0	0
Prog	chr9	43408551	43409772	6	p11.2	-	45	1	2.22222
Prog	chr9	43408596	43411024	6	p11.2	-	45	1	2.22222
Prog	chr9	43632017	43782888	9	p11.2	-	45	0	0
Prog	chr9	44183083	44266724	9	p11.2	KGFLP1	45	0	0
Prog	chr9	44491279	44616609	6	p11.2	-	45	5	11.1111
Prog	chr9	44520970	44524451	6	p11.2	-	45	5	11.1111
Prog	chr9	44565338	44579256	6	p11.2	-	45	6	13.3333
Prog	chr9	44565338	44574660	6	p11.2	-	45	6	13.3333
Prog	chr9	44802673	44805189	9	p11.2	-	45	2	4.44444
Prog	chr9	44814786	44820405	9	p11.2	-	45	5	11.1111
Prog	chr9	44927260	44937519	6	p11.2	FAM27C	45	17	37.7778
Prog	chr9	45163595	45175211	6	p11.2	-	45	3	6.66667
Prog	chr9	45313957	45332844	9	p11.2	-	45	42	93.3333
Prog	chr9	45313957	45332239	9	p11.2	-	45	42	93.3333
Prog	chr9	45331139	45332844	6	p11.2	-	45	42	93.3333
Prog	chr9	45616175	45624352	9	p11.2	FAM27A	45	8	17.7778
Prog	chr9	46003240	46008076	6	p11.2	-	45	21	46.6667
Prog	chr9	46004605	46006335	6	p11.2	-	45	21	46.6667
Prog	chr9	46265527	46268934	6	p11.2	-	45	18	40
Prog	chr9	46265527	46277797	9	p11.2	-	45	18	40
Prog	chr9	46277897	46279394	6	p11.2	-	45	23	51.1111
Prog	chr9	46718139	46899578	9	p11.1	-	45	0	0
Prog	chr9	65207526	65658150	9	q12	FAM74A4,FAM75A7,FAM75A5	45	1	2.22222
Prog	chr9	65504996	65658150	9	q12	-	45	1	2.22222
Prog	chr9	65597231	65610290	6	q12	-	45	1	2.22222
Prog	chr9	66329081	66353976	9	q12	-	45	0	0
Prog	chr9	67146877	67161190	6	q12	-	45	1	2.22222
Prog	chr9	67376794	67384266	6	q12	FAM27B	45	14	31.1111
Prog	chr9	67627850	67796443	9	q12	-	45	37	82.2222
Prog	chr9	67788446	67790156	6	q12	-	45	37	82.2222
Prog	chr9	69796609	69812965	9	q12	-	45	1	2.22222
Prog	chr9	69885426	69887066	6	q12	-	45	32	71.1111
Prog	chr9	71085050	71086301	6	q21.11	-	45	0	0
Prog	chr9	71284862	71316919	9	q21.11	APBA1	45	1	2.22222
Prog	chr9	71952058	71953288	6	q21.11	MAMDC2	45	0	0
Prog	chr9	74995705	74998254	7	q21.13	-	45	0	0
Prog	chr9	75208286	75217416	9	q21.13	-	45	0	0
Prog	chr9	77194155	77201776	9	q21.13	-	45	0	0
Prog	chr9	78109371	78111899	6	q21.13	-	45	42	93.3333
Prog	chr9	78745588	78747927	9	q21.13	-	45	0	0
Prog	chr9	79836125	79837125	6	q21.2	-	45	0	0
Prog	chr9	86964976	86966026	9	q21.33	-	45	0	0
Prog	chr9	87663274	87666070	9	q21.33	-	45	0	0
Prog	chr9	87912086	87914603	6	q21.33	-	45	0	0
Prog	chr9	89716637	89723579	6	q22.1	FAM75C1	45	5	11.1111
Prog	chr9	90368997	90371695	6	q22.1	NXNL2	45	1	2.22222
Prog	chr9	91365873	91367735	9	q22.2	-	45	0	0
Prog	chr9	93435879	93445905	9	q22.31	-	45	0	0
Prog	chr9	95510165	95511320	9	q22.31	-	45	0	0
Prog	chr9	95539234	95543145	6	q22.31	-	45	0	0
Prog	chr9	96502397	96504347	6	q22.32	-	45	16	35.5556
Prog	chr9	97305777	97306283	6	q22.32	PTCH1	45	7	15.5556
Prog	chr9	98102339	98102858	6	q22.32	HSD17B3	45	0	0
Prog	chr9	98435708	98436634	6	q22.33	-	45	1	2.22222
Prog	chr9	100040340	100040808	6	q22.33	TBC1D2	45	0	0
Prog	chr9	101082865	101083786	6	q22.33	-	45	0	0
Prog	chr9	102786672	102787787	6	q31.1	-	45	3	6.66667
Prog	chr9	103536574	103538041	9	q31.1	GRIN3A	45	0	0
Prog	chr9	103754558	103764248	9	q31.1	-	45	0	0
Prog	chr9	106401430	106409145	9	q31.1	OR13C2,OR13C5	45	1	2.22222
Prog	chr9	106838671	106843096	9	q31.1	-	45	0	0
Prog	chr9	109058059	109060744	6	q31.2	-	45	3	6.66667
Prog	chr9	111870020	111870953	9	q31.3	AKAP2,PALM2-AKAP2	45	0	0
Prog	chr9	112064339	112069738	9	q31.3	-	45	0	0
Prog	chr9	112516996	112519963	9	q31.3	MUSK	45	0	0
Prog	chr9	114860729	114895359	9	q32	-	45	2	4.44444
Prog	chr9	117602340	117614652	9	q33.1	-	45	0	0
Prog	chr9	120073517	120074702	9	q33.1	-	45	0	0
Prog	chr9	122296824	122299569	6	q33.2	CDK5RAP2	45	1	2.22222
Prog	chr9	128426750	128427750	9	q33.3	LMX1B	45	17	37.7778
Prog	chr9	128548336	128550144	7	q33.3	-	45	0	0
Prog	chr9	128559045	128562860	6	q33.3	-	45	0	0
Prog	chr9	128560427	128561816	6	q33.3	-	45	0	0
Prog	chr9	128560427	128562860	6	q33.3	-	45	0	0
Prog	chr9	129221436	129225883	9	q33.3	-	45	0	0
Prog	chr9	129258278	129260504	9	q33.3	LRSAM1	45	0	0
Prog	chr9	129940898	129941974	6	q34.11	-	45	2	4.44444
Prog	chr9	130740850	130741741	6	q34.11	PHYHD1	45	0	0
Prog	chr9	131066551	131067841	6	q34.11	-	45	45	100
Prog	chr9	131224028	131249370	9	q34.11	-	45	1	2.22222
Prog	chr9	131255209	131256924	6	q34.11	-	45	2	4.44444
Prog	chr9	131486558	131517881	9	q34.11	PRRX2	45	3	6.66667
Prog	chr9	132070528	132074979	9	q34.11	-	45	0	0
Prog	chr9	132373363	132377325	6	q34.11	-	45	0	0
Prog	chr9	132742245	132742808	6	q34.12	ABL1	45	0	0
Prog	chr9	133250385	133255622	9	q34.13	-	45	0	0
Prog	chr9	133607886	133611972	9	q34.13	-	45	12	26.6667
Prog	chr9	134934317	134947466	9	q34.2	CEL	45	4	8.88889
Prog	chr9	135161091	135165499	6	q34.2	-	45	25	55.5556
Prog	chr9	135421421	135449536	9	q34.2	FAM163B,ADAMTSL2	45	5	11.1111
Prog	chr9	135746015	135747279	7	q34.2	VAV2	45	0	0
Prog	chr9	135867812	135869133	6	q34.2	-	45	6	13.3333
Prog	chr9	135964085	135967415	6	q34.2	-	45	2	4.44444
Prog	chr9	135988153	135989091	6	q34.2	-	45	12	26.6667
Prog	chr9	136294290	136294876	6	q34.2	-	45	0	0
Prog	chr9	137287086	137450120	9	q34.3	-	45	0	0
Prog	chr9	137618971	137620021	7	q34.3	-	45	40	88.8889
Prog	chr9	137917480	138215756	9	q34.3	UBAC1,CAMSAP1,NACC2,C9orf69	45	18	40
Prog	chr9	139373593	139375692	6	q34.3	EXD3	45	1	2.22222
Prog	chr9	139579378	139582963	8	q34.3	WDR85	45	0	0
Prog	chr9	139832925	139833625	6	q34.3	EHMT1	45	12	26.6667
Prog	chr9	139859378	139860768	6	q34.3	-	45	0	0
Prog	chr9	139903215	139905175	9	q34.3	CACNA1B	45	35	77.7778
Prog	chr9	140032179	140034414	6	q34.3	CACNA1B	45	0	0
Prog	chr9	140139333	140153547	9	q34.3	-	45	2	4.44444
Prog	chr9	140190682	140273191	9	q34.3	FAM157B,TUBBP5	45	3	6.66667
Prog	chr10	453557	454247	6	p15.3	DIP2C	45	0	0
Prog	chr10	693098	693711	6	p15.3	DIP2C,C10orf108	45	3	6.66667
Prog	chr10	753692	754352	6	p15.3	-	45	2	4.44444
Prog	chr10	771375	774764	9	p15.3	-	45	0	0
Prog	chr10	829593	830268	6	p15.3	-	45	0	0
Prog	chr10	1271299	1272456	7	p15.3	ADARB2	45	0	0
Prog	chr10	1572580	1575280	9	p15.3	ADARB2,NCRNA00168	45	0	0
Prog	chr10	1648596	1650016	6	p15.3	ADARB2	45	41	91.1111
Prog	chr10	1731370	1734179	9	p15.3	ADARB2	45	0	0
Prog	chr10	3104717	3106364	9	p15.2	PFKP	45	1	2.22222
Prog	chr10	4698559	4700493	6	p15.1	LOC100216001	45	40	88.8889
Prog	chr10	4847721	4848391	6	p15.1	-	45	0	0
Prog	chr10	5239890	5240922	9	p15.1	AKR1C4	45	0	0
Prog	chr10	6694438	6704207	9	p15.1	0	45	0	0
Prog	chr10	7117049	7118324	6	p14	-	45	45	100
Prog	chr10	8035746	8037167	6	p14	TAF3	45	0	0
Prog	chr10	12856907	12858150	6	p13	CAMK1D	45	0	0
Prog	chr10	13299236	13300845	6	p13	-	45	2	4.44444
Prog	chr10	16324965	16331623	6	p13	-	45	1	2.22222
Prog	chr10	17134463	17141618	9	p13	CUBN	45	0	0
Prog	chr10	17350704	17355444	9	p12.33	-	45	0	0
Prog	chr10	18543080	18543598	6	p12.33	CACNB2	45	5	11.1111
Prog	chr10	20037035	20038018	6	p12.32	-	45	0	0
Prog	chr10	20890579	20897455	9	p12.31	-	45	0	0
Prog	chr10	21897169	21907967	6	p12.31	MLLT10	45	1	2.22222
Prog	chr10	24417679	24419045	6	p12.1	KIAA1217	45	8	17.7778
Prog	chr10	26390480	26392072	9	p12.1	MYO3A	45	0	0
Prog	chr10	26725121	26729767	9	p12.1	-	45	0	0
Prog	chr10	26807793	26808456	6	p12.1	APBB1IP	45	8	17.7778
Prog	chr10	28152701	28153223	6	p12.1	ARMC4	45	4	8.88889
Prog	chr10	28703488	28705670	7	p11.23	-	45	0	0
Prog	chr10	28704004	28705075	9	p11.23	-	45	0	0
Prog	chr10	29782353	29782968	9	p11.23	-	45	0	0
Prog	chr10	31286703	31291731	9	p11.23	ZNF438	45	0	0
Prog	chr10	31483544	31484776	6	p11.22	-	45	3	6.66667
Prog	chr10	31483544	31485487	6	p11.22	-	45	3	6.66667
Prog	chr10	33229325	33230534	7	p11.22	ITGB1	45	0	0
Prog	chr10	37486627	37523192	9	p11.21	ANKRD30A	45	5	11.1111
Prog	chr10	38733715	38812330	9	p11.21	#NAME?	45	0	0
Prog	chr10	39046094	39089192	9	p11.1	-	45	15	33.3333
Prog	chr10	42621545	42675463	9	q11.21	BMS1	45	1	2.22222
Prog	chr10	45898323	46132685	9	q11.21	#NAME?	45	0	0
Prog	chr10	45898323	46105631	9	q11.21	#NAME?	45	0	0
Prog	chr10	46164763	46594466	9	q11.22	SYT15,LOC728643,FAM35B,PPYR1,GPRIN2,ANXA8,BMS1P5,ANXA8L1	45	45	100
Prog	chr10	46573577	46591751	9	q11.22	ANXA8,ANXA8L1	45	45	100
Prog	chr10	46647803	46849147	9	q11.22	FAM35B2,LOC642826	45	0	0
Prog	chr10	46999208	47175011	9	q11.22	ANTXRL	45	5	11.1111
Prog	chr10	46999208	47026919	9	q11.22	-	45	5	11.1111
Prog	chr10	47442802	47486994	9	q11.22	FAM21B	45	0	0
Prog	chr10	47442802	47487644	9	q11.22	FAM21B	45	0	0
Prog	chr10	47725753	47900156	9	q11.22	ANXA8,LOC642826,FAM25C,FAM25G,ANXA8L1,FAM25B	45	0	0
Prog	chr10	47725753	47774013	9	q11.22	-	45	0	0
Prog	chr10	48365756	48489335	9	q11.22	PTPN20B,PTPN20A	45	0	0
Prog	chr10	48365756	48519236	9	q11.22	PTPN20B,PTPN20A	45	0	0
Prog	chr10	48489188	48519236	6	q11.22	-	45	0	0
Prog	chr10	48554414	48715504	9	q11.22	-	45	0	0
Prog	chr10	48618105	48715504	9	q11.22	-	45	0	0
Prog	chr10	48618596	48663205	9	q11.22	-	45	0	0
Prog	chr10	48865577	48936392	9	q11.22	FAM25C,FAM25G,FAM25B	45	0	0
Prog	chr10	48865577	49060727	9	q11.22	FRMPD2,FAM25C,FAM25G,FAM25B	45	0	0
Prog	chr10	48865577	48867872	6	q11.22	-	45	0	0
Prog	chr10	48865577	48871539	7	q11.22	-	45	0	0
Prog	chr10	49947987	49948595	6	q11.22	C10orf72	45	2	4.44444
Prog	chr10	50673386	50681048	6	q11.23	-	45	0	0
Prog	chr10	51349528	51381525	6	q11.23	-	45	5	11.1111
Prog	chr10	52873722	52882096	9	q11.23	PRKG1	45	0	0
Prog	chr10	53685667	53688334	9	q21.1	PRKG1	45	0	0
Prog	chr10	54196631	54199256	9	q21.1	MBL2	45	0	0
Prog	chr10	56116082	56139577	9	q21.1	PCDH15	45	2	4.44444
Prog	chr10	58183067	58196919	9	q21.1	-	45	0	0
Prog	chr10	58879765	58881893	9	q21.1	-	45	0	0
Prog	chr10	61031953	61035063	8	q21.1	-	45	0	0
Prog	chr10	65179245	65181130	9	q21.3	-	45	0	0
Prog	chr10	66068601	66070766	9	q21.3	-	45	0	0
Prog	chr10	66068824	66069845	9	q21.3	-	45	0	0
Prog	chr10	66702355	66702932	6	q21.3	-	45	2	4.44444
Prog	chr10	66976955	66985336	9	q21.3	-	45	0	0
Prog	chr10	68709321	68710242	6	q21.3	CTNNA3	45	0	0
Prog	chr10	70668025	70668563	6	q21.3	HKDC1	45	1	2.22222
Prog	chr10	70950792	70961060	9	q21.3	-	45	0	0
Prog	chr10	72118824	72121307	9	q22.1	ADAMTS14	45	0	0
Prog	chr10	73117286	73179471	9	q22.1	CDH23,C10orf54	45	0	0
Prog	chr10	74794355	74797666	6	q22.2	-	45	2	4.44444
Prog	chr10	75044000	75051412	8	q22.2	-	45	0	0
Prog	chr10	81127471	81129205	6	q22.3	-	45	0	0
Prog	chr10	81128690	81226767	9	q22.3	-	45	0	0
Prog	chr10	81143827	81174494	6	q22.3	-	45	0	0
Prog	chr10	81465041	81494668	6	q22.3	-	45	0	0
Prog	chr10	81662220	81669481	9	q22.3	-	45	0	0
Prog	chr10	81774327	81782225	9	q22.3	-	45	0	0
Prog	chr10	82869698	82879763	9	q23.1	-	45	0	0
Prog	chr10	83873584	83879050	9	q23.1	NRG3	45	0	0
Prog	chr10	84117850	84120281	9	q23.1	NRG3	45	0	0
Prog	chr10	84227934	84228528	6	q23.1	NRG3	45	26	57.7778
Prog	chr10	85512537	85514018	9	q23.1	-	45	0	0
Prog	chr10	85512702	85513481	6	q23.1	-	45	0	0
Prog	chr10	88987160	89016734	9	q23.2	LOC728190	45	0	0
Prog	chr10	89138473	89180420	9	q23.2	-	45	0	0
Prog	chr10	89221604	89249762	9	q23.2	-	45	0	0
Prog	chr10	89642815	89643692	6	q23.31	PTEN	45	0	0
Prog	chr10	92077697	92078291	7	q23.31	-	45	0	0
Prog	chr10	92451865	92455345	9	q23.31	-	45	0	0
Prog	chr10	93623391	93624515	8	q23.32	-	45	0	0
Prog	chr10	95031822	95035787	9	q23.33	-	45	0	0
Prog	chr10	96860847	96864944	6	q23.33	-	45	0	0
Prog	chr10	98779952	98952462	9	q24.1	SLIT1	45	0	0
Prog	chr10	100365766	100368956	9	q24.2	HPSE2	45	0	0
Prog	chr10	100678842	100679874	8	q24.2	HPSE2	45	1	2.22222
Prog	chr10	100678842	100693732	6	q24.2	HPSE2	45	1	2.22222
Prog	chr10	107047047	107052393	9	q25.1	-	45	0	0
Prog	chr10	107940677	107941590	6	q25.1	-	45	0	0
Prog	chr10	107985851	107987694	9	q25.1	-	45	0	0
Prog	chr10	114102095	114106660	9	q25.2	-	45	0	0
Prog	chr10	123694761	123696385	6	q26.13	-	45	1	2.22222
Prog	chr10	124206745	124207345	6	q26.13	ARMS2	45	0	0
Prog	chr10	124330302	124350392	9	q26.13	DMBT1	45	0	0
Prog	chr10	124330302	124366814	9	q26.13	DMBT1	45	0	0
Prog	chr10	124350342	124366814	9	q26.13	DMBT1	45	0	0
Prog	chr10	124430299	124431630	6	q26.13	-	45	0	0
Prog	chr10	126185205	126186520	9	q26.13	LHPP	45	0	0
Prog	chr10	127735204	127735978	6	q26.2	ADAM12	45	7	15.5556
Prog	chr10	128878591	128879224	9	q26.2	DOCK1,C10orf141	45	0	0
Prog	chr10	130726742	130727274	8	q26.3	-	45	0	0
Prog	chr10	131659750	131661750	7	q26.3	-	45	37	82.2222
Prog	chr10	132048403	132049036	6	q26.3	-	45	5	11.1111
Prog	chr10	132447285	132448515	6	q26.3	-	45	0	0
Prog	chr10	132526022	132528726	9	q26.3	-	45	0	0
Prog	chr10	132618694	132619222	6	q26.3	-	45	0	0
Prog	chr10	132730089	132731305	6	q26.3	-	45	0	0
Prog	chr10	132798715	132803136	9	q26.3	TCERG1L	45	0	0
Prog	chr10	132916491	132917077	6	q26.3	TCERG1L	45	14	31.1111
Prog	chr10	133032508	133033038	6	q26.3	-	45	0	0
Prog	chr10	133378241	133380026	6	q26.3	-	45	0	0
Prog	chr10	133776458	133922089	9	q26.3	DPYSL4,JAKMIP3,STK32C	45	22	48.8889
Prog	chr10	134099478	134100023	6	q26.3	-	45	1	2.22222
Prog	chr10	134168800	134170340	6	q26.3	-	45	0	0
Prog	chr10	134285678	134286565	6	q26.3	INPP5A	45	0	0
Prog	chr10	134434987	134436382	6	q26.3	INPP5A	45	0	0
Prog	chr10	134774655	134775270	6	q26.3	GPR123	45	0	0
Prog	chr10	134798185	134803383	9	q26.3	-	45	8	17.7778
Prog	chr10	134885888	134887398	9	q26.3	KNDC1	45	7	15.5556
Prog	chr10	135087012	135250713	9	q26.3	CYP2E1,LOC619207,SPRN,SYCE1	45	17	37.7778
Prog	chr10	135091477	135092421	6	q26.3	-	45	17	37.7778
Prog	chr10	135091477	135092623	6	q26.3	-	45	17	37.7778
Prog	chr10	135092130	135092623	6	q26.3	-	45	17	37.7778
Prog	chr10	135094781	135095466	6	q26.3	-	45	43	95.5556
Prog	chr10	135140321	135145391	9	q26.3	-	45	0	0
Prog	chr10	135304681	135353632	9	q26.3	LOC653544,DUX4,LOC653543,LOC653545,LOC728410	45	42	93.3333
Prog	chr10	135308871	135374587	9	q26.3	LOC653544,DUX4,LOC653543,LOC653545,LOC728410	45	42	93.3333
Prog	chr10	135308871	135353632	9	q26.3	LOC653544,DUX4,LOC653543,LOC653545,LOC728410	45	42	93.3333
Prog	chr11	50059	206243	9	p15.5	BET1L,RIC8A,ODF3,SCGB1C1,SIRT3	45	38	84.4444
Prog	chr11	164863	182394	9	p15.5	-	45	38	84.4444
Prog	chr11	311355	312535	6	p15.5	-	45	0	0
Prog	chr11	353975	393432	9	p15.5	PKP3,B4GALNT4	45	43	95.5556
Prog	chr11	401325	402925	6	p15.5	SIGIRR	45	17	37.7778
Prog	chr11	509101	510201	6	p15.5	-	45	19	42.2222
Prog	chr11	825657	947333	9	p15.5	CD151,POLR2L,AP2A2,CHID1,TSPAN4	45	1	2.22222
Prog	chr11	954758	955226	6	p15.5	AP2A2	45	1	2.22222
Prog	chr11	965177	965832	6	p15.5	AP2A2	45	34	75.5556
Prog	chr11	1005774	1009739	9	p15.5	MUC6	45	10	22.2222
Prog	chr11	1271809	1272854	6	p15.5	TOLLIP	45	38	84.4444
Prog	chr11	1395340	1396455	8	p15.5	BRSK2	45	38	84.4444
Prog	chr11	1407146	1411056	6	p15.5	BRSK2	45	0	0
Prog	chr11	1495027	1531489	9	p15.5	HCCA2	45	10	22.2222
Prog	chr11	1619283	1620183	6	p15.5	HCCA2	45	0	0
Prog	chr11	2019452	2044661	9	p15.5	-	45	0	0
Prog	chr11	2396214	2397586	9	p15.5	TRPM5	45	23	51.1111
Prog	chr11	3193954	3200653	9	p15.4	C11orf36	45	16	35.5556
Prog	chr11	3224785	3316422	9	p15.4	-	45	0	0
Prog	chr11	4241684	4272649	9	p15.4	-	45	4	8.88889
Prog	chr11	4270758	4272925	6	p15.4	-	45	4	8.88889
Prog	chr11	4321482	4323808	9	p15.4	-	45	4	8.88889
Prog	chr11	4923501	4934465	9	p15.4	OR51A4,OR51A2	45	0	0
Prog	chr11	5228250	5230232	8	p15.4	-	45	0	0
Prog	chr11	5478244	5479526	9	p15.4	-	45	0	0
Prog	chr11	5594077	5595733	9	p15.4	TRIM6-TRIM34	45	0	0
Prog	chr11	5830721	5840040	9	p15.4	OR52E8	45	0	0
Prog	chr11	6838114	6838564	6	p15.4	-	45	0	0
Prog	chr11	7769434	7789226	9	p15.4	OR5P2	45	0	0
Prog	chr11	9280437	9281122	6	p15.4	TMEM41B	45	1	2.22222
Prog	chr11	9460052	9465431	9	p15.4	ZNF143	45	0	0
Prog	chr11	10216301	10217801	6	p15.4	SBF2	45	1	2.22222
Prog	chr11	10895152	10897116	6	p15.3	-	45	1	2.22222
Prog	chr11	11336131	11337562	9	p15.3	GALNTL4	45	0	0
Prog	chr11	11779302	11781068	9	p15.3	-	45	0	0
Prog	chr11	11832299	11833259	6	p15.3	USP47	45	0	0
Prog	chr11	12109054	12109666	6	p15.3	MICAL2	45	14	31.1111
Prog	chr11	17152298	17152858	6	p15.1	-	45	1	2.22222
Prog	chr11	17166514	17167872	9	p15.1	-	45	0	0
Prog	chr11	18054181	18056642	9	p15.1	-	45	0	0
Prog	chr11	18494259	18495297	9	p15.1	TSG101	45	0	0
Prog	chr11	18898396	18922396	9	p15.1	MRGPRX1	45	1	2.22222
Prog	chr11	20801138	20806531	9	p15.1	NELL1	45	0	0
Prog	chr11	20804364	20806531	9	p15.1	NELL1	45	0	0
Prog	chr11	21803877	21805953	6	p14.3	-	45	0	0
Prog	chr11	22427471	22429361	9	p14.3	-	45	0	0
Prog	chr11	24241229	24244783	9	p14.3	-	45	0	0
Prog	chr11	24242751	24243570	9	p14.3	-	45	0	0
Prog	chr11	24399596	24408892	9	p14.3	-	45	0	0
Prog	chr11	25035290	25040104	9	p14.3	LUZP2	45	1	2.22222
Prog	chr11	25040160	25042309	9	p14.3	LUZP2	45	0	0
Prog	chr11	26564534	26567489	9	p14.2	ANO3	45	2	4.44444
Prog	chr11	29095953	29096982	6	p14.1	-	45	0	0
Prog	chr11	29096114	29096643	6	p14.1	-	45	0	0
Prog	chr11	29924150	29925025	9	p14.1	-	45	0	0
Prog	chr11	31350354	31354052	9	p13	DNAJC24	45	0	0
Prog	chr11	36734378	36735005	6	p12	-	45	0	0
Prog	chr11	36762792	36763470	6	p12	-	45	0	0
Prog	chr11	39326539	39327116	6	p12	-	45	6	13.3333
Prog	chr11	41774815	41775603	8	p12	-	45	0	0
Prog	chr11	42924536	42932726	9	p12	-	45	10	22.2222
Prog	chr11	42924606	42927529	9	p12	-	45	10	22.2222
Prog	chr11	45386459	45388164	6	p11.2	-	45	0	0
Prog	chr11	47844140	47844769	6	p11.2	-	45	1	2.22222
Prog	chr11	48284248	48284754	9	p11.2	OR4S1	45	37	82.2222
Prog	chr11	48557432	48560877	9	p11.2	-	45	0	0
Prog	chr11	48691943	48693367	6	p11.2	-	45	1	2.22222
Prog	chr11	48997338	49002363	9	p11.12	-	45	1	2.22222
Prog	chr11	49072729	49076859	9	p11.12	-	45	0	0
Prog	chr11	49666184	49714391	9	p11.12	LOC440040	45	0	0
Prog	chr11	51037120	51053514	6	p11.12	-	45	0	0
Prog	chr11	51198010	51219354	6	p11.12	-	45	0	0
Prog	chr11	51198010	51204092	6	p11.12	-	45	0	0
Prog	chr11	51204195	51206497	6	p11.12	-	45	0	0
Prog	chr11	51437723	51450673	6	p11.11	-	45	20	44.4444
Prog	chr11	54450844	54458929	6	q11	-	45	2	4.44444
Prog	chr11	54640553	54648527	6	q11	-	45	19	42.2222
Prog	chr11	54713505	54729697	6	q11	-	45	3	6.66667
Prog	chr11	55121253	55214079	9	q11	OR4S2,OR4C11,OR4C6,OR4P4	45	0	0
Prog	chr11	57512198	57518056	6	q12.1	-	45	2	4.44444
Prog	chr11	57517265	57518122	8	q12.1	-	45	2	4.44444
Prog	chr11	57574691	57576692	6	q12.1	OR9Q1	45	2	4.44444
Prog	chr11	57923640	57924844	6	q12.1	-	45	0	0
Prog	chr11	58388366	58393087	9	q12.1	-	45	0	0
Prog	chr11	60721181	60777607	9	q12.2	PGA3,PGA5,PGA4	45	0	0
Prog	chr11	60782036	60791510	9	q12.2	VWCE	45	0	0
Prog	chr11	63287170	63287925	6	q13.1	LOC65998	45	0	0
Prog	chr11	63757129	63757826	6	q13.1	DNAJC4	45	3	6.66667
Prog	chr11	64069066	64376775	9	q13.1	CDC42BPG,SLC22A11,MEN1,SF1,MAP4K2,NRXN2,SLC22A12,PYGM,RASGRP2	45	4	8.88889
Prog	chr11	65398676	65399817	6	q13.1	-	45	0	0
Prog	chr11	69162250	69166250	9	q13.2	CCND1	45	13	28.8889
[truncated: 1,409 more rows]

## Sheet: SuppleTable3_3_Con_f2.5_m_n50
Suppl. Table 3|c Chromosomal distribution of CNVs among centenarians
Group	Chromosome	Start	End	# of probes	Cytoband	Gene (s) in the region	Total # of individuals	# of individuals	% of individuals
Cont	chr1	499	81454	9	p36.33	OR4F5,WASH5P,FAM138C,FAM138A,FAM138F	50	2	4
Cont	chr1	77296	79026	6	p36.33	-	50	2	4
Cont	chr1	307633	461200	6	p36.33	OR4F16,OR4F3,OR4F29	50	4	8
Cont	chr1	511276	700708	9	p36.33	OR4F16,OR4F3,OR4F29	50	50	100
Cont	chr1	744056	752485	9	p36.33	NCRNA00115	50	7	14
Cont	chr1	1024271	1025066	6	p36.33	C1orf159	50	22	44
Cont	chr1	2027515	2028082	6	p36.33	PRKCZ	50	2	4
Cont	chr1	2042821	2045835	6	p36.33	PRKCZ	50	0	0
Cont	chr1	2062346	2314237	9	p36.33	-p36.32SKI,RER1,C1orf86,LOC100129534,LOC100128003,PRKCZ,MORN1	50	4	8
Cont	chr1	2577782	2604497	9	p36.32	-	50	50	100
Cont	chr1	2604552	2624042	9	p36.32	-	50	50	100
Cont	chr1	2674115	2684820	9	p36.32	-	50	50	100
Cont	chr1	3567199	3710699	9	p36.32	KIAA0495,LRRC47,LOC388588,TP73,CCDC27	50	2	4
Cont	chr1	4037678	4038778	6	p36.32	-	50	9	18
Cont	chr1	4292281	4293483	9	p36.32	-	50	0	0
Cont	chr1	6106678	6247065	9	p36.31	GPR153,CHD5,RNF207,ACOT7,HES3,ICMT,RPL22	50	7	14
Cont	chr1	6399215	6444103	9	p36.31	ESPN,TNFRSF25,HES2	50	10	20
Cont	chr1	7491802	7494108	9	p36.23	CAMTA1	50	0	0
Cont	chr1	7847539	7848144	6	p36.23	-	50	0	0
Cont	chr1	8594327	8596863	9	p36.23	RERE	50	0	0
Cont	chr1	8596554	8599175	9	p36.23	RERE	50	0	0
Cont	chr1	10405137	10406094	8	p36.22	-	50	0	0
Cont	chr1	12802229	12817305	9	p36.21	PRAMEF11	50	7	14
Cont	chr1	12939879	12949756	6	p36.21	-	50	0	0
Cont	chr1	12949873	12960269	6	p36.21	PRAMEF22	50	0	0
Cont	chr1	12960319	12963366	6	p36.21	PRAMEF22	50	0	0
Cont	chr1	12969919	12975525	6	p36.21	-	50	47	94
Cont	chr1	12973411	12975525	6	p36.21	-	50	47	94
Cont	chr1	13025610	13071008	9	p36.21	PRAMEF5	50	1	2
Cont	chr1	13025610	13142282	9	p36.21	LOC440563,PRAMEF5	50	1	2
Cont	chr1	13094575	13100700	9	p36.21	-	50	6	12
Cont	chr1	13122648	13125052	6	p36.21	-	50	1	2
Cont	chr1	13213478	13219599	6	p36.21	-	50	13	26
Cont	chr1	13218798	13344895	8	p36.21	PRAMEF9,PRAMEF14,PRAMEF8,PRAMEF15,PRAMEF5,PRAMEF6	50	13	26
Cont	chr1	13289881	13305502	6	p36.21	PRAMEF9,PRAMEF15	50	13	26
Cont	chr1	13426574	13429455	6	p36.21	-	50	5	10
Cont	chr1	13479789	13517623	6	p36.21	PRAMEF9,PRAMEF7,PRAMEF8,PRAMEF15	50	0	0
Cont	chr1	13565810	13568801	6	p36.21	PRAMEF19,PRAMEF18	50	10	20
Cont	chr1	13576157	13583970	6	p36.21	-	50	9	18
Cont	chr1	13579539	13583970	6	p36.21	-	50	9	18
Cont	chr1	14308898	14311535	9	p36.21	-	50	0	0
Cont	chr1	16024861	16028089	8	p36.21	-	50	0	0
Cont	chr1	16219529	16263470	9	p36.13	CLCNKB,FAM131C,CLCNKA	50	5	10
Cont	chr1	16707318	16998216	9	p36.13	MSTP2,CROCCL1,ESPNP,MSTP9,NBPF1	50	50	100
Cont	chr1	17048309	17078719	9	p36.13	-	50	50	100
Cont	chr1	17102200	17153475	9	p36.13	CROCC	50	45	90
Cont	chr1	17482319	17493999	9	p36.13	PADI3	50	1	2
Cont	chr1	17548473	17549976	6	p36.13	PADI4	50	0	0
Cont	chr1	17548855	17549976	6	p36.13	PADI4	50	0	0
Cont	chr1	17548855	17551517	6	p36.13	PADI4	50	0	0
Cont	chr1	19024337	19024992	6	p36.13	-	50	0	0
Cont	chr1	21612722	21627315	9	p36.12	-	50	2	4
Cont	chr1	24392931	24396291	9	p36.11	-	50	0	0
Cont	chr1	24677639	24680227	7	p36.11	-	50	0	0
Cont	chr1	25457812	25537782	9	p36.11	TMEM50A,RHD	50	0	0
Cont	chr1	25966835	25967346	6	p36.11	MAN1C1	50	0	0
Cont	chr1	26332157	26337219	8	p36.11	-	50	0	0
Cont	chr1	29177014	29178897	7	p35.3	EPB41	50	0	0
Cont	chr1	33494250	33495750	9	p35.1	ZNF362	50	1	2
Cont	chr1	34874894	34884557	9	p34.3	-	50	0	0
Cont	chr1	37196768	37198598	9	p34.3	GRIK3	50	31	62
Cont	chr1	38856971	38858162	9	p34.3	-	50	0	0
Cont	chr1	40793794	40801068	9	p34.2	-	50	0	0
Cont	chr1	43466330	43468121	9	p34.2	-	50	0	0
Cont	chr1	53366780	53368162	6	p32.3	SLC1A7	50	0	0
Cont	chr1	54864917	54868562	9	p32.3	ACOT11	50	0	0
Cont	chr1	56173839	56174365	6	p32.3	-	50	3	6
Cont	chr1	56603681	56607644	6	p32.2	-	50	16	32
Cont	chr1	59819319	59824956	8	p32.1	FGGY	50	0	0
Cont	chr1	59821214	59822246	9	p32.1	FGGY	50	0	0
Cont	chr1	59878829	59879691	9	p32.1	FGGY	50	0	0
Cont	chr1	61885959	61892332	9	p31.3	-	50	0	0
Cont	chr1	62427437	62429802	9	p31.3	-	50	0	0
Cont	chr1	72132674	72133716	6	p31.1	NEGR1	50	3	6
Cont	chr1	72527959	72536624	9	p31.1	-	50	0	0
Cont	chr1	74757117	74757838	6	p31.1	TNNI3K	50	20	40
Cont	chr1	78421767	78424207	9	p31.1	-	50	0	0
Cont	chr1	79993560	79995969	6	p31.1	-	50	0	0
Cont	chr1	79994271	79995549	6	p31.1	-	50	0	0
Cont	chr1	83898773	83899674	6	p31.1	-	50	0	0
Cont	chr1	84160949	84161528	6	p31.1	TTLL7	50	0	0
Cont	chr1	84484209	84488397	9	p31.1	-	50	0	0
Cont	chr1	86173335	86177263	9	p22.3	COL24A1	50	0	0
Cont	chr1	86513565	86514305	6	p22.3	-	50	8	16
Cont	chr1	88867104	88867896	8	p22.2	-	50	0	0
Cont	chr1	91397322	91397849	6	p22.2	-	50	4	8
Cont	chr1	91906701	91907556	6	p22.2	-	50	0	0
Cont	chr1	92004671	92006010	9	p22.1	TGFBR3	50	0	0
Cont	chr1	94060875	94063950	9	p22.1	-	50	0	0
Cont	chr1	103905209	104108080	6	p21.1	AMY1C,AMY2A,AMY1B,AMY1A	50	21	42
Cont	chr1	103905209	104022869	6	p21.1	AMY1C,AMY2A,AMY1B,AMY1A	50	21	42
Cont	chr1	103905302	104021976	6	p21.1	AMY1C,AMY2A,AMY1B,AMY1A	50	21	42
Cont	chr1	103938237	104029538	6	p21.1	AMY1C,AMY2A,AMY1B,AMY1A	50	21	42
Cont	chr1	103938237	104108080	9	p21.1	AMY1C,AMY1B,AMY1A	50	21	42
Cont	chr1	103945788	104108080	9	p21.1	AMY1C,AMY1B,AMY1A	50	21	42
Cont	chr1	103945788	104022869	6	p21.1	AMY1C,AMY2A,AMY1B,AMY1A	50	21	42
Cont	chr1	103945788	104021976	6	p21.1	AMY1C,AMY2A,AMY1B,AMY1A	50	21	42
Cont	chr1	103945788	104029538	6	p21.1	AMY1C,AMY2A,AMY1B,AMY1A	50	21	42
Cont	chr1	103945852	103963339	9	p21.1	AMY2A	50	21	42
Cont	chr1	103954831	103962929	9	p21.1	AMY2A	50	21	42
Cont	chr1	104012016	104022869	6	p21.1	-	50	5	10
Cont	chr1	104020857	104108080	9	p21.1	AMY1C,AMY1B,AMY1A	50	5	10
Cont	chr1	104021688	104029538	6	p21.1	-	50	5	10
Cont	chr1	104470632	104471440	7	p21.1	-	50	0	0
Cont	chr1	104470632	104471609	7	p21.1	-	50	0	0
Cont	chr1	105020182	105020989	9	p21.1	-	50	0	0
Cont	chr1	105056873	105057712	9	p21.1	-	50	0	0
Cont	chr1	105817336	105824920	9	p21.1	-	50	0	0
Cont	chr1	106896738	106903868	7	p21.1	-	50	1	2
Cont	chr1	108204507	108206926	9	p13.3	VAV3	50	0	0
Cont	chr1	108534878	108538928	9	p13.3	SLC25A24	50	0	0
Cont	chr1	108580145	108655448	9	p13.3	NBPF4	50	0	0
Cont	chr1	108716192	108802432	9	p13.3	NBPF6	50	0	0
Cont	chr1	109168559	109173476	9	p13.3	C1orf62	50	0	0
Cont	chr1	109374784	109377082	7	p13.3	WDR47	50	0	0
Cont	chr1	109988369	109992645	7	p13.3	-	50	0	0
Cont	chr1	109988760	109991380	9	p13.3	-	50	0	0
Cont	chr1	110016535	110046454	9	p13.3	GSTM1,GSTM2	50	0	0
Cont	chr1	110016535	110060631	9	p13.3	GSTM1,GSTM5,GSTM2	50	0	0
Cont	chr1	111180085	111190659	9	p13.3	-	50	0	0
Cont	chr1	112494152	112506316	9	p13.2	-	50	0	0
Cont	chr1	115818132	115818942	6	p13.2	-	50	0	0
Cont	chr1	116031047	116034619	7	p13.1	VANGL1	50	0	0
Cont	chr1	116031092	116032896	6	p13.1	VANGL1	50	0	0
Cont	chr1	117682243	117683418	6	p12	-	50	0	0
Cont	chr1	117682243	117682862	8	p12	-	50	0	0
Cont	chr1	120330616	120433323	9	p12	NOTCH2	50	50	100
Cont	chr1	120477470	120478187	6	p12	-	50	0	0
Cont	chr1	120557209	120738188	9	p12	#NAME?	50	1	2
Cont	chr1	120805585	120840316	9	p11.2	-	50	50	100
Cont	chr1	121053160	121137072	6	p11.2	#NAME?	50	21	42
Cont	chr1	142123701	142125636	6	q12	-	50	4	8
Cont	chr1	142492373	142562145	9	q21.1	LOC100286793,PPIAL4G,FLJ39739	50	2	4
Cont	chr1	142612557	142614315	6	q21.1	-	50	12	24
Cont	chr1	142857165	142869211	6	q21.1	-	50	10	20
Cont	chr1	142922998	142935791	6	q21.1	-	50	0	0
Cont	chr1	143163138	143238225	9	q21.1	LOC728875	50	1	2
Cont	chr1	143383800	143422051	9	q21.1	NBPF20	50	1	2
Cont	chr1	143522106	143523288	6	q21.1	NBPF20	50	15	30
Cont	chr1	143854096	143854729	6	q21.1	-	50	0	0
Cont	chr1	143900204	144090651	9	q21.1	NOTCH2NL,NBPF10	50	1	2
Cont	chr1	144746391	144750437	6	q21.1	LOC200030,NBPF11	50	0	0
Cont	chr1	144926034	144932236	9	q21.1	-	50	48	96
Cont	chr1	147302148	147516215	9	q21.1	-	50	24	48
Cont	chr1	147302148	147726239	9	q21.1	LOC388692,FCGR1C	50	24	48
Cont	chr1	149126912	149129465	9	q21.2	-	50	0	0
Cont	chr1	150452533	150460093	9	q21.3	HRNR	50	18	36
Cont	chr1	150544324	150546204	6	q21.3	FLG	50	19	38
Cont	chr1	150822234	150856715	9	q21.3	LCE3C,LCE3B	50	0	0
Cont	chr1	151026713	151037738	9	q21.3	LCE1E,LCE1D	50	0	0
Cont	chr1	151938268	151961933	9	q21.3	-	50	1	2
Cont	chr1	152859978	152860554	8	q21.3	ADAR	50	1	2
Cont	chr1	154793357	154795559	6	q22	IQGAP3	50	0	0
Cont	chr1	155440279	155443057	9	q23.1	-	50	0	0
Cont	chr1	156317235	156317892	6	q23.1	KIRREL	50	0	0
Cont	chr1	156993484	156994714	9	q23.1	-	50	0	0
Cont	chr1	157134152	157136674	9	q23.1	-	50	0	0
Cont	chr1	157279390	157286455	9	q23.1	IFI16	50	0	0
Cont	chr1	157915386	157916253	9	q23.2	-	50	0	0
Cont	chr1	159675687	159709344	9	q23.3	-	50	50	100
Cont	chr1	159746569	159913382	9	q23.3	FCGR2B,FCGR3B,HSPA7,HSPA6,FCGR2A,FCGR3A,FCGR2C	50	0	0
Cont	chr1	160497369	160497846	6	q23.3	NOS1AP	50	0	0
Cont	chr1	166693626	166695474	6	q24.2	-	50	3	6
Cont	chr1	167270951	167271957	9	q24.2	-	50	0	0
Cont	chr1	167493477	167508756	9	q24.2	NME7	50	0	0
Cont	chr1	173063237	173068473	9	q25.1	RABGAP1L	50	0	0
Cont	chr1	173338098	173342827	6	q25.1	TNN	50	0	0
Cont	chr1	176761859	176762603	6	q25.2	-	50	0	0
Cont	chr1	177596451	177601717	9	q25.2	-	50	0	0
Cont	chr1	177873980	177874648	6	q25.2	TDRD5	50	0	0
Cont	chr1	179017029	179022129	9	q25.3	XPR1	50	0	0
Cont	chr1	183203580	183204088	6	q25.3	FAM129A	50	1	2
Cont	chr1	183277121	183278363	9	q25.3	-	50	0	0
Cont	chr1	185982371	185988901	9	q31.1	-	50	0	0
Cont	chr1	190183033	190185190	6	q31.2	-	50	0	0
Cont	chr1	190183033	190185184	6	q31.2	-	50	0	0
Cont	chr1	192617034	192618267	6	q31.3	-	50	0	0
Cont	chr1	192717908	192719802	9	q31.3	-	50	0	0
Cont	chr1	195046026	195048396	9	q31.3	-	50	0	0
Cont	chr1	195088605	195185893	9	q31.3	CFHR4	50	0	0
Cont	chr1	195767154	195769889	6	q31.3	DENND1B	50	19	38
Cont	chr1	196571757	196577159	9	q31.3	-	50	0	0
Cont	chr1	197040425	197041994	9	q31.3	-	50	0	0
Cont	chr1	197376789	197380534	9	q31.3	-	50	0	0
Cont	chr1	197830565	197833274	6	q32.1	-	50	0	0
Cont	chr1	199490904	199494499	6	q32.1	-	50	3	6
Cont	chr1	200710001	200723801	9	q32.1	PPP1R12B	50	0	0
Cont	chr1	200732501	200749601	9	q32.1	PPP1R12B	50	0	0
Cont	chr1	200751301	200762301	9	q32.1	PPP1R12B	50	0	0
Cont	chr1	200764101	200780501	9	q32.1	PPP1R12B	50	0	0
Cont	chr1	200782401	200797101	9	q32.1	PPP1R12B	50	0	0
Cont	chr1	201330729	201331890	6	q32.1	-	50	0	0
Cont	chr1	201951054	201952979	6	q32.1	ATP2B4	50	0	0
Cont	chr1	201951387	201952656	6	q32.1	ATP2B4	50	0	0
Cont	chr1	202647732	202651622	6	q32.1	-	50	0	0
Cont	chr1	204304390	204305130	6	q32.1	-	50	1	2
Cont	chr1	204622578	204650235	9	q32.1	SRGAP2	50	50	100
Cont	chr1	205608618	205612197	6	q32.2	-	50	0	0
Cont	chr1	205763104	205821509	9	q32.2	CR1	50	0	0
Cont	chr1	205803630	205808109	9	q32.2	CR1	50	0	0
Cont	chr1	205907825	205912404	9	q32.2	CR1L	50	0	0
Cont	chr1	208144616	208152585	9	q32.2	-	50	0	0
Cont	chr1	208789097	208791588	9	q32.2	HHAT	50	0	0
Cont	chr1	209436373	209437063	6	q32.2	-	50	0	0
Cont	chr1	210031801	210032701	9	q32.3	LPGAT1	50	0	0
Cont	chr1	211071486	211079763	9	q32.3	C1orf227	50	0	0
Cont	chr1	213558855	213567706	9	q41	-	50	0	0
Cont	chr1	216312248	216313117	6	q41	-	50	8	16
Cont	chr1	216984203	216989392	6	q41	-	50	3	6
Cont	chr1	218569635	218570146	9	q41	-	50	0	0
Cont	chr1	219870530	219872497	6	q41	-	50	0	0
Cont	chr1	220440566	220447122	9	q41	-	50	0	0
Cont	chr1	221889829	221891318	6	q41	CAPN8	50	0	0
Cont	chr1	225232824	225233388	6	q42.13	CABC1	50	0	0
Cont	chr1	226321898	226327823	9	q42.13	-	50	0	0
Cont	chr1	226783177	226810722	9	q42.13	-	50	0	0
Cont	chr1	226811716	226840446	6	q42.13	-	50	0	0
Cont	chr1	227439909	227440632	6	q42.13	-	50	0	0
Cont	chr1	227879149	227887254	9	q42.13	-	50	0	0
Cont	chr1	230525246	230526864	9	q42.2	-	50	0	0
Cont	chr1	232385802	232386274	6	q42.2	SLC35F3	50	0	0
Cont	chr1	232978568	233024889	9	q42.3	-	50	15	30
Cont	chr1	234943578	234944997	6	q43	ACTN2	50	0	0
Cont	chr1	234985539	234987149	6	q43	ACTN2	50	0	0
Cont	chr1	238459885	238461481	9	q43	FMN2	50	0	0
Cont	chr1	241186957	241256586	9	q43	-	50	0	0
Cont	chr1	241186979	241256586	9	q43	-	50	0	0
Cont	chr1	241186979	241196978	9	q43	-	50	0	0
Cont	chr1	241703401	241704384	9	q44	SDCCAG8	50	0	0
Cont	chr1	241849373	241850488	6	q44	AKT3	50	46	92
Cont	chr1	243332881	243333626	6	q44	EFCAB2	50	0	0
Cont	chr1	243672564	243674450	9	q44	KIF26B	50	0	0
Cont	chr1	244204440	244207016	6	q44	SMYD3	50	0	0
Cont	chr1	244481074	244482220	6	q44	SMYD3	50	0	0
Cont	chr1	244714189	244715255	7	q44	-	50	0	0
Cont	chr1	244749795	244752090	9	q44	-	50	0	0
Cont	chr1	245358773	245359993	6	q44	-	50	0	0
Cont	chr1	246221157	246222161	9	q44	OR2L13	50	0	0
Cont	chr1	246612917	246614970	9	q44	-	50	0	0
Cont	chr1	246637784	246639336	6	q44	-	50	0	0
Cont	chr1	246672132	246676474	9	q44	-	50	0	0
Cont	chr1	246676539	246692415	9	q44	OR2T2	50	0	0
Cont	chr1	246804638	246862141	9	q44	OR2T11,OR2T34,OR2T10	50	0	0
Cont	chr1	246874945	246875514	6	q44	-	50	0	0
Cont	chr1	246932508	246942695	9	q44	-	50	0	0
Cont	chr1	247056376	247057061	6	q44	-	50	0	0
Cont	chr2	22585	24787	9	p25.3	-	50	0	0
Cont	chr2	283607	284402	6	p25.3	-	50	4	8
Cont	chr2	296307	299117	9	p25.3	-	50	0	0
Cont	chr2	388384	391204	9	p25.3	-	50	0	0
Cont	chr2	410417	411228	6	p25.3	-	50	7	14
Cont	chr2	416375	417525	6	p25.3	-	50	0	0
Cont	chr2	485037	485861	6	p25.3	-	50	0	0
Cont	chr2	897782	899792	9	p25.3	-	50	0	0
Cont	chr2	998223	1000537	8	p25.3	SNTG2	50	0	0
Cont	chr2	1079649	1080699	6	p25.3	SNTG2	50	0	0
Cont	chr2	1092977	1094694	6	p25.3	SNTG2	50	2	4
Cont	chr2	1208584	1209794	6	p25.3	SNTG2	50	12	24
Cont	chr2	1325040	1329150	6	p25.3	SNTG2	50	0	0
Cont	chr2	1504719	1521073	9	p25.3	TPO	50	0	0
Cont	chr2	1548076	1549177	6	p25.3	-	50	1	2
Cont	chr2	1685743	1687549	7	p25.3	PXDN	50	0	0
Cont	chr2	1689235	1690212	6	p25.3	PXDN	50	1	2
Cont	chr2	1739461	1740181	6	p25.3	-	50	1	2
Cont	chr2	2016914	2019478	6	p25.3	MYT1L	50	0	0
Cont	chr2	2240431	2242197	6	p25.3	MYT1L	50	21	42
Cont	chr2	2562810	2564240	9	p25.3	-	50	1	2
Cont	chr2	2705147	2705842	9	p25.3	-	50	0	0
Cont	chr2	2777617	2778107	9	p25.3	-	50	0	0
Cont	chr2	3419422	3421257	9	p25.3	TTC15	50	0	0
Cont	chr2	3696967	3698202	9	p25.3	ALLC	50	0	0
Cont	chr2	3710705	3715673	9	p25.3	ALLC	50	0	0
Cont	chr2	5749750	5754750	9	p25.2	SOX11	50	12	24
Cont	chr2	6317978	6319604	9	p25.2	-	50	0	0
Cont	chr2	9463600	9464235	6	p25.1	ITGB1BP1	50	20	40
Cont	chr2	9842985	9846510	9	p25.1	-	50	0	0
Cont	chr2	10068005	10075137	9	p25.1	-	50	1	2
Cont	chr2	10593747	10594425	9	p25.1	-	50	8	16
Cont	chr2	11911456	11912751	9	p25.1	-	50	0	0
Cont	chr2	11936443	11939000	9	p25.1	-	50	0	0
Cont	chr2	11936443	11945511	6	p25.1	-	50	0	0
Cont	chr2	12229279	12230124	9	p25.1	-	50	0	0
Cont	chr2	13004883	13010647	9	p24.3	-	50	0	0
Cont	chr2	14621617	14627496	9	p24.3	-	50	0	0
Cont	chr2	17982337	17982891	6	p24.2	-	50	0	0
Cont	chr2	18299842	18302534	9	p24.2	-	50	0	0
Cont	chr2	18866351	18866847	6	p24.2	-	50	0	0
Cont	chr2	19631016	19634043	9	p24.1	-	50	0	0
Cont	chr2	22181859	22185387	9	p24.1	-	50	0	0
Cont	chr2	23922680	23923223	6	p23.3	ATAD2B	50	23	46
Cont	chr2	24166015	24169246	6	p23.3	-	50	8	16
Cont	chr2	24453732	24464909	9	p23.3	-	50	0	0
Cont	chr2	33078009	33080817	9	p22.3	LTBP1	50	0	0
Cont	chr2	33617977	33621197	9	p22.3	RASGRP3	50	0	0
Cont	chr2	34377193	34379324	6	p22.3	-	50	14	28
Cont	chr2	34548934	34590089	9	p22.3	-	50	0	0
Cont	chr2	34819216	34820134	9	p22.3	-	50	0	0
Cont	chr2	34860750	34861328	6	p22.3	-	50	0	0
Cont	chr2	35829759	35850986	9	p22.3	-	50	0	0
Cont	chr2	37811582	37859388	9	p22.2	-	50	12	24
Cont	chr2	38924868	38925447	6	p22.1	DHX57	50	2	4
Cont	chr2	39530137	39535387	9	p22.1	-	50	0	0
Cont	chr2	41091877	41104422	9	p22.1	-	50	0	0
Cont	chr2	41629512	41634678	9	p21	-	50	0	0
Cont	chr2	42199654	42200606	6	p21	-	50	0	0
Cont	chr2	42300860	42306117	9	p21	EML4	50	0	0
Cont	chr2	44320425	44322053	6	p21	-	50	0	0
Cont	chr2	45611617	45613496	9	p21	SRBD1	50	0	0
Cont	chr2	48635358	48638365	6	p16.3	-	50	0	0
Cont	chr2	49387224	49392786	9	p16.3	-	50	0	0
Cont	chr2	51780138	51781276	9	p16.3	-	50	0	0
Cont	chr2	52602921	52638820	9	p16.3	-	50	0	0
Cont	chr2	53103070	53105910	9	p16.2	-	50	0	0
Cont	chr2	53411428	53413564	6	p16.2	-	50	0	0
Cont	chr2	53479276	53481505	6	p16.2	-	50	10	20
Cont	chr2	54447326	54448997	9	p16.2	-	50	0	0
Cont	chr2	56502904	56509204	6	p16.1	-	50	9	18
Cont	chr2	56505468	56509204	9	p16.1	-	50	9	18
Cont	chr2	56573963	56602026	9	p16.1	-	50	0	0
Cont	chr2	59476800	59484511	9	p16.1	-	50	0	0
Cont	chr2	66039437	66050573	9	p14	-	50	0	0
Cont	chr2	66359130	66361117	9	p14	-	50	0	0
Cont	chr2	69978299	69979059	6	p14	SNRNP27	50	0	0
Cont	chr2	73863215	73892893	9	p13.2	C2orf78	50	0	0
Cont	chr2	76380007	76382401	6	p12	-	50	6	12
Cont	chr2	76698302	76698967	6	p12	-	50	0	0
Cont	chr2	78930135	78934798	9	p12	-	50	0	0
Cont	chr2	79185041	79193270	6	p12	-	50	0	0
Cont	chr2	82041429	82161943	9	p12	-	50	2	4
Cont	chr2	82889186	82889939	6	p12	-	50	0	0
Cont	chr2	86982249	87006766	6	p11.2	RGPD1	50	0	0
Cont	chr2	87199202	87483783	9	p11.2	-	50	49	98
Cont	chr2	87413126	87476636	9	p11.2	-	50	49	98
Cont	chr2	87413126	87512579	9	p11.2	-	50	49	98
Cont	chr2	88603095	88603600	6	p11.2	-	50	0	0
Cont	chr2	88941926	89411510	9	p11.2	-	50	0	0
Cont	chr2	88941926	88989402	9	p11.2	-	50	0	0
Cont	chr2	88942226	88947072	9	p11.2	-	50	0	0
Cont	chr2	88948216	89411510	9	p11.2	-	50	0	0
Cont	chr2	88966787	88978418	9	p11.2	-	50	0	0
Cont	chr2	89056791	89078186	9	p11.2	-	50	0	0
Cont	chr2	89324032	89411510	9	p11.2	-	50	0	0
Cont	chr2	89325517	89348836	9	p11.2	-	50	0	0
Cont	chr2	89561597	89913809	9	p11.2	-	50	1	2
Cont	chr2	89827725	89836486	9	p11.2	-	50	1	2
Cont	chr2	89866691	89958801	9	p11.2	-	50	37	74
Cont	chr2	89897619	89912434	9	p11.2	-	50	37	74
Cont	chr2	89901459	89904217	9	p11.2	-	50	37	74
Cont	chr2	89956086	89958801	6	p11.2	-	50	3	6
Cont	chr2	91054055	91120608	9	p11.1	-	50	27	54
Cont	chr2	91054055	91072098	9	p11.1	-	50	27	54
Cont	chr2	91054055	91275729	9	p11.1	LOC654342	50	27	54
Cont	chr2	91065499	91120608	9	p11.1	-	50	27	54
Cont	chr2	91289947	91324831	9	p11.1	-	50	1	2
Cont	chr2	91506043	91552104	9	p11.1	-	50	3	6
Cont	chr2	95879317	95891567	9	q11.2	-	50	38	76
Cont	chr2	95955189	95987142	9	q11.2	-	50	19	38
Cont	chr2	97507052	97523161	9	q11.2	ANKRD36B	50	0	0
Cont	chr2	97911231	97914342	9	q11.2	TMEM131	50	0	0
Cont	chr2	106061461	106062326	8	q12.2	-	50	0	0
Cont	chr2	106246513	106252930	9	q12.2	-	50	0	0
Cont	chr2	107641730	107644766	9	q12.3	-	50	0	0
Cont	chr2	107810311	107811812	6	q12.3	RGPD4	50	0	0
Cont	chr2	108221762	108222763	9	q12.3	-	50	0	0
Cont	chr2	110040419	110090723	9	q13	LOC440895,LIMS3-LOC440895	50	1	2
Cont	chr2	110106467	110112405	6	q13	-	50	1	2
Cont	chr2	110561454	110573471	6	q13	LOC151009	50	1	2
Cont	chr2	111697125	111699475	9	q13	-	50	0	0
Cont	chr2	112587674	112589694	8	q13	TMEM87B	50	0	0
Cont	chr2	112761633	112766181	9	q13	ZC3H6	50	9	18
Cont	chr2	114039297	114078338	9	q14.1	WASH2P,FAM138B,MGC13005	50	35	70
Cont	chr2	114124665	114127756	6	q14.1	-	50	0	0
Cont	chr2	114558359	114559240	6	q14.1	-	50	0	0
Cont	chr2	115251610	115252158	6	q14.1	DPP10	50	0	0
Cont	chr2	115252785	115258540	9	q14.1	DPP10	50	0	0
Cont	chr2	115912754	115913582	6	q14.1	DPP10	50	1	2
Cont	chr2	118566883	118568468	6	q14.1	INSIG2	50	0	0
Cont	chr2	118597881	118598728	9	q14.1	-	50	0	0
Cont	chr2	118776753	118779157	6	q14.2	-	50	0	0
Cont	chr2	121513996	121515257	7	q14.2	-	50	0	0
Cont	chr2	121773675	121774206	6	q14.2	-	50	0	0
Cont	chr2	123193761	123198939	9	q14.3	-	50	0	0
Cont	chr2	123197929	123198939	9	q14.3	-	50	0	0
Cont	chr2	126084727	126086746	9	q14.3	-	50	0	0
Cont	chr2	126094787	126102434	6	q14.3	-	50	0	0
Cont	chr2	126095237	126097218	6	q14.3	-	50	0	0
Cont	chr2	126159644	126168438	9	q14.3	-	50	0	0
Cont	chr2	128690603	128895736	9	q14.3	HS6ST1	50	1	2
Cont	chr2	129354960	129363051	9	q14.3	-	50	0	0
Cont	chr2	129500983	129503644	9	q14.3	-	50	0	0
Cont	chr2	130154344	130161862	6	q21.1	-	50	0	0
Cont	chr2	130417411	130419498	6	q21.1	-	50	0	0
Cont	chr2	130449239	130451414	9	q21.1	-	50	0	0
Cont	chr2	130671136	130673804	6	q21.1	TUBA3E	50	0	0
Cont	chr2	131331321	131337936	6	q21.1	-	50	1	2
Cont	chr2	131938233	131941074	6	q21.1	-	50	1	2
Cont	chr2	132237768	132269821	9	q21.2	C2orf27B,C2orf27A	50	2	4
Cont	chr2	132635362	132763763	9	q21.2	NCRNA00164	50	50	100
Cont	chr2	132867944	132868799	6	q21.2	-	50	0	0
Cont	chr2	132868909	132869799	8	q21.2	-	50	0	0
Cont	chr2	132962778	132964931	9	q21.2	GPR39	50	1	2
Cont	chr2	132997154	133025076	9	q21.2	GPR39	50	1	2
Cont	chr2	135080735	135084050	6	q21.3	TMEM163	50	0	0
Cont	chr2	142041483	142044679	9	q22.1	LRP1B	50	0	0
Cont	chr2	142067427	142067941	6	q22.1	LRP1B	50	1	2
Cont	chr2	143794108	143794668	6	q22.2	ARHGAP15	50	0	0
Cont	chr2	146579068	146593582	9	q22.3	-	50	0	0
Cont	chr2	147658115	147663262	6	q22.3	-	50	10	20
Cont	chr2	150739394	150746450	9	q23.3	-	50	0	0
Cont	chr2	153167925	153169715	9	q23.3	FMNL2	50	0	0
Cont	chr2	153503982	153508012	9	q23.3	-	50	0	0
Cont	chr2	154603861	154607559	9	q24.1	GALNT13	50	0	0
Cont	chr2	156541942	156544979	9	q24.1	-	50	0	0
Cont	chr2	159370154	159371129	9	q24.1	DAPL1	50	0	0
Cont	chr2	159806344	159808480	6	q24.2	WDSUB1	50	0	0
Cont	chr2	162039479	162042198	6	q24.2	-	50	41	82
Cont	chr2	162040832	162042198	6	q24.2	-	50	41	82
Cont	chr2	164349439	164353966	9	q24.3	-	50	0	0
Cont	chr2	165722951	165723997	6	q24.3	SCN3A	50	0	0
Cont	chr2	166231052	166231616	6	q24.3	CSRNP3	50	0	0
Cont	chr2	168604024	168604595	6	q24.3	STK39	50	3	6
Cont	chr2	170455298	170455846	6	q31.1	UBR3	50	0	0
Cont	chr2	172614660	172618321	6	q31.1	MAP1D	50	0	0
Cont	chr2	172616256	172618321	9	q31.1	MAP1D	50	0	0
Cont	chr2	172712606	172715556	6	q31.1	-	50	50	100
Cont	chr2	174301192	174305814	7	q31.1	-	50	0	0
Cont	chr2	175215866	175216586	6	q31.1	WIPF1	50	0	0
Cont	chr2	178449241	178450364	6	q31.2	PDE11A	50	0	0
Cont	chr2	178519623	178520132	6	q31.2	PDE11A	50	0	0
Cont	chr2	178546030	178556101	9	q31.2	PDE11A	50	0	0
Cont	chr2	178564675	178565468	9	q31.2	PDE11A	50	0	0
Cont	chr2	179768355	179791457	9	q31.2	SESTD1	50	0	0
Cont	chr2	179774975	179789677	9	q31.2	SESTD1	50	0	0
Cont	chr2	179775963	179781133	9	q31.2	SESTD1	50	0	0
Cont	chr2	180119664	180130418	9	q31.2	ZNF385B	50	0	0
Cont	chr2	183793691	183799241	9	q32.1	-	50	0	0
Cont	chr2	184309977	184312956	9	q32.1	-	50	0	0
Cont	chr2	184502758	184510686	9	q32.1	-	50	0	0
Cont	chr2	186449668	186455613	6	q32.1	-	50	0	0
Cont	chr2	188827878	188829223	9	q32.1	-	50	0	0
Cont	chr2	194295400	194306617	9	q32.3	-	50	0	0
Cont	chr2	195120571	195121208	6	q32.3	-	50	0	0
Cont	chr2	195687880	195692616	9	q32.3	-	50	0	0
Cont	chr2	195880637	195882338	9	q32.3	-	50	0	0
Cont	chr2	201987796	201988493	6	q33.1	TRAK2	50	0	0
Cont	chr2	202081864	202083495	7	q33.1	ALS2CR11	50	1	2
Cont	chr2	203607766	203612122	9	q33.2	NBEAL1	50	0	0
Cont	chr2	205225763	205227528	9	q33.2	PARD3B	50	0	0
Cont	chr2	205836301	205838466	9	q33.3	PARD3B	50	0	0
Cont	chr2	207414604	207416368	6	q33.3	-	50	0	0
Cont	chr2	208059097	208067649	9	q33.3	-	50	0	0
Cont	chr2	211997972	212000944	9	q34	ERBB4	50	0	0
Cont	chr2	212479871	212483340	9	q34	ERBB4	50	0	0
Cont	chr2	212892198	212900247	9	q34	ERBB4	50	0	0
Cont	chr2	213078490	213079158	6	q34	ERBB4	50	0	0
Cont	chr2	214582951	214584088	9	q34	SPAG16	50	0	0
Cont	chr2	215437065	215439088	6	q35	-	50	0	0
Cont	chr2	215437065	215439115	6	q35	-	50	0	0
Cont	chr2	215437781	215439115	6	q35	-	50	0	0
Cont	chr2	215438204	215438814	9	q35	-	50	0	0
Cont	chr2	219760351	219764185	6	q35	-	50	50	100
Cont	chr2	219761436	219764185	6	q35	-	50	50	100
Cont	chr2	219915162	220098787	9	q35	DNPEP,DES,SPEG,ACCN4,GMPPA	50	8	16
Cont	chr2	221589945	221591450	9	q36.1	-	50	0	0
Cont	chr2	221938526	221941971	9	q36.1	-	50	0	0
Cont	chr2	223573334	223578127	9	q36.1	-	50	0	0
Cont	chr2	225001197	225002177	6	q36.2	-	50	50	100
Cont	chr2	226873606	226879267	9	q36.3	-	50	0	0
Cont	chr2	229157636	229160344	9	q36.3	-	50	0	0
Cont	chr2	229467553	229468258	9	q36.3	-	50	0	0
Cont	chr2	230585280	230587670	9	q36.3	FBXO36	50	0	0
Cont	chr2	232404177	232422047	6	q37.1	-	50	1	2
Cont	chr2	233472628	233473879	6	q37.1	NGEF	50	0	0
Cont	chr2	235218802	235223263	6	q37.1	-	50	0	0
Cont	chr2	235584079	235584602	6	q37.2	SH3BP4	50	0	0
Cont	chr2	238095013	238095974	6	q37.3	MLPH	50	0	0
Cont	chr2	238115980	238119136	9	q37.3	MLPH	50	0	0
Cont	chr2	238171409	238171937	6	q37.3	-	50	0	0
Cont	chr2	238218769	238224121	9	q37.3	LRRFIP1	50	0	0
Cont	chr2	238683238	238684194	6	q37.3	ESPNL	50	0	0
Cont	chr2	238869374	238870079	6	q37.3	-	50	0	0
Cont	chr2	239074047	239074605	6	q37.3	-	50	2	4
Cont	chr2	239290919	239292247	6	q37.3	-	50	21	42
Cont	chr2	239349811	239351006	9	q37.3	-	50	2	4
Cont	chr2	240696270	240696955	6	q37.3	-	50	0	0
Cont	chr2	241213584	241214704	7	q37.3	-	50	1	2
Cont	chr2	241563538	241570869	9	q37.3	-	50	0	0
Cont	chr2	242177893	242179344	6	q37.3	THAP4	50	40	80
Cont	chr2	242437408	242439788	8	q37.3	-	50	0	0
Cont	chr2	242503102	242710346	9	q37.3	LOC728323	50	47	94
Cont	chr2	242597218	242601610	6	q37.3	-	50	47	94
Cont	chr2	242601498	242710346	9	q37.3	LOC728323	50	47	94
Cont	chr3	150899	152318	6	p26.3	-	50	0	0
Cont	chr3	203631	209368	9	p26.3	-	50	0	0
Cont	chr3	278487	279225	6	p26.3	CHL1	50	0	0
Cont	chr3	586991	638369	9	p26.3	-	50	50	100
Cont	chr3	965695	971780	9	p26.3	-	50	1	2
Cont	chr3	1019155	1021237	9	p26.3	-	50	1	2
Cont	chr3	1340610	1342199	9	p26.3	CNTN6	50	1	2
Cont	chr3	1654824	1656111	6	p26.3	-	50	0	0
Cont	chr3	1756975	1763544	9	p26.3	-	50	0	0
Cont	chr3	2003578	2004063	6	p26.3	-	50	0	0
Cont	chr3	2470708	2471402	6	p26.3	CNTN4	50	0	0
Cont	chr3	3455989	3456986	9	p26.3	-	50	0	0
Cont	chr3	5509615	5514260	9	p26.1	-	50	0	0
Cont	chr3	6625271	6629513	9	p26.1	-	50	0	0
Cont	chr3	6675833	6676342	6	p26.1	-	50	4	8
Cont	chr3	7375041	7377164	9	p26.1	GRM7	50	0	0
Cont	chr3	8300612	8301814	9	p26.1	-	50	0	0
Cont	chr3	8428486	8429426	6	p26.1	-	50	3	6
Cont	chr3	8686588	8719024	9	p26.1	#NAME?	50	1	2
Cont	chr3	9834234	9834885	9	p25.3	TTLL3	50	2	4
Cont	chr3	10372401	10372919	6	p25.3	ATP2B2	50	17	34
Cont	chr3	11385253	11389707	9	p25.3	ATG7	50	0	0
Cont	chr3	13116525	13117575	6	p25.1	-	50	0	0
Cont	chr3	13656186	13657278	6	p25.1	-	50	0	0
Cont	chr3	16214126	16216320	9	p24.3	GALNTL2	50	0	0
Cont	chr3	17515867	17520657	9	p24.3	TBC1D5	50	0	0
Cont	chr3	18704950	18705785	6	p24.3	-	50	0	0
Cont	chr3	21698730	21700965	8	p24.3	ZNF385D	50	0	0
Cont	chr3	22254443	22261402	9	p24.3	-	50	0	0
Cont	chr3	26407277	26414464	9	p24.1	-	50	0	0
Cont	chr3	26425966	26427261	9	p24.1	-	50	0	0
Cont	chr3	28785035	28792822	9	p24.1	-	50	0	0
Cont	chr3	30387956	30388747	6	p24.1	-	50	2	4
Cont	chr3	32077088	32082966	9	p23	-	50	0	0
Cont	chr3	32781766	32783082	6	p22.3	CNOT10	50	3	6
Cont	chr3	33528208	33529077	6	p22.3	CLASP2	50	26	52
Cont	chr3	37953474	37961880	9	p22.2	CTDSPL	50	0	0
Cont	chr3	41707000	41708770	9	p22.1	ULK4	50	0	0
Cont	chr3	41793066	41796496	6	p22.1	ULK4	50	3	6
Cont	chr3	46769428	46826524	9	p21.31	-	50	0	0
Cont	chr3	47209301	47214201	9	p21.31	-	50	2	4
Cont	chr3	47959770	47961378	9	p21.31	MAP4	50	0	0
Cont	chr3	49270980	49272055	6	p21.31	-	50	1	2
Cont	chr3	49701381	49708591	9	p21.31	RNF123	50	9	18
Cont	chr3	50098801	50099740	6	p21.31	-	50	0	0
Cont	chr3	51029475	51033016	6	p21.31	DOCK3	50	5	10
Cont	chr3	53002107	53014126	9	p21.1	SFMBT1	50	0	0
Cont	chr3	57456071	57456762	6	p14.3	DNAH12	50	7	14
Cont	chr3	60042435	60309595	9	p14.2	FHIT	50	0	0
Cont	chr3	61102231	61103214	9	p14.2	FHIT	50	0	0
Cont	chr3	61360271	61361052	6	p14.2	-	50	0	0
Cont	chr3	61391187	61391913	9	p14.2	-	50	0	0
Cont	chr3	65092777	65094831	9	p14.1	-	50	0	0
Cont	chr3	65163961	65189775	9	p14.1	-	50	0	0
Cont	chr3	68121237	68131125	6	p14.1	-	50	4	8
Cont	chr3	68714679	68722940	9	p14.1	-	50	0	0
Cont	chr3	68822189	68830557	9	p14.1	-	50	0	0
Cont	chr3	70096122	70096640	6	p14.1	MITF	50	17	34
Cont	chr3	73755682	73757503	9	p13	PDZRN3	50	1	2
Cont	chr3	75647561	75698004	9	p12.3	-	50	2	4
Cont	chr3	75649930	75899889	9	p12.3	ZNF717,FRG2C	50	2	4
Cont	chr3	75671028	75692386	9	p12.3	-	50	2	4
Cont	chr3	75671028	75688565	9	p12.3	-	50	2	4
Cont	chr3	82992049	82993462	9	p12.2	-	50	0	0
Cont	chr3	89476711	89500981	9	p11.1	EPHA3	50	0	0
Cont	chr3	89752751	89760753	9	p11.1	-	50	0	0
Cont	chr3	95995043	95996371	6	q11.2	-	50	0	0
Cont	chr3	99892939	99897570	9	q12.1	-	50	0	0
Cont	chr3	100426286	100432358	9	q12.1	-	50	0	0
Cont	chr3	101111485	101112308	9	q12.1	C3orf26,FILIP1L	50	0	0
Cont	chr3	101405377	101407623	6	q12.1	-	50	0	0
Cont	chr3	102004367	102005202	9	q12.2	ABI3BP	50	0	0
Cont	chr3	105516651	105518077	6	q13.11	-	50	0	0
Cont	chr3	105760834	105761732	9	q13.11	-	50	0	0
Cont	chr3	106788696	106793732	6	q13.11	-	50	13	26
Cont	chr3	108520638	108522992	6	q13.12	-	50	0	0
Cont	chr3	116140442	116151019	9	q13.31	ZBTB20	50	0	0
Cont	chr3	118006088	118008674	9	q13.31	-	50	0	0
Cont	chr3	120833332	120836810	9	q13.33	-	50	0	0
Cont	chr3	121644365	121647870	9	q13.33	FSTL1	50	0	0
Cont	chr3	125990195	125992366	9	q21.2	ITGB5	50	0	0
Cont	chr3	126372739	126373520	6	q21.2	SLC12A8	50	9	18
Cont	chr3	126419034	126419675	6	q21.2	-	50	38	76
Cont	chr3	126881699	126882634	9	q21.2	-	50	0	0
Cont	chr3	127155151	127158379	9	q21.2	-	50	0	0
Cont	chr3	127194978	127204768	9	q21.2	-	50	0	0
Cont	chr3	128062958	128067326	6	q21.3	CHCHD6	50	0	0
Cont	chr3	129012308	129012817	9	q21.3	MGLL	50	0	0
Cont	chr3	129861994	129862931	6	q21.3	-	50	49	98
Cont	chr3	129861994	129886694	9	q21.3	-	50	49	98
Cont	chr3	130558517	130562822	9	q21.3	-	50	0	0
Cont	chr3	130558832	130566573	9	q21.3	-	50	0	0
Cont	chr3	131245607	131289737	9	q21.3	LOC644974	50	0	0
Cont	chr3	131245607	131414704	9	q21.3	LOC729375,LOC644974,COL6A4P2	50	0	0
Cont	chr3	131246442	131414704	9	q21.3	LOC729375,LOC644974,COL6A4P2	50	0	0
Cont	chr3	131614649	131615580	9	q22.1	COL29A1	50	0	0
Cont	chr3	133190951	133196089	9	q22.1	CPNE4	50	0	0
Cont	chr3	133472275	133477702	9	q22.1	-	50	0	0
Cont	chr3	134986347	134987906	6	q22.1	-	50	0	0
Cont	chr3	136156617	136157244	6	q22.2	EPHB1	50	3	6
Cont	chr3	137503463	137508985	6	q22.3	PCCB	50	0	0
Cont	chr3	137507338	137508794	6	q22.3	PCCB	50	0	0
Cont	chr3	142027117	142029739	9	q23	-	50	0	0
Cont	chr3	143054857	143055580	8	q23	-	50	0	0
Cont	chr3	147127687	147130125	6	q24	-	50	8	16
Cont	chr3	147867879	147873031	6	q24	-	50	50	100
Cont	chr3	149089350	149089931	6	q24	-	50	1	2
Cont	chr3	150751025	150752792	9	q25.1	WWTR1	50	0	0
Cont	chr3	157574746	157576258	9	q25.31	KCNAB1	50	0	0
Cont	chr3	162162965	162168685	9	q26.1	PPM1L	50	0	0
Cont	chr3	163400698	163402856	6	q26.1	-	50	2	4
Cont	chr3	163612403	163625949	9	q26.1	-	50	0	0
Cont	chr3	164200023	164204911	9	q26.1	-	50	0	0
Cont	chr3	165141653	165147820	9	q26.1	-	50	0	0
Cont	chr3	169553101	169554261	6	q26.2	-	50	28	56
Cont	chr3	171545595	171546406	7	q26.2	-	50	6	12
Cont	chr3	175684645	175685395	6	q26.31	-	50	0	0
Cont	chr3	176563149	176566309	9	q26.31	NAALADL2	50	0	0
Cont	chr3	177370622	177396424	9	q26.32	-	50	0	0
Cont	chr3	178777184	178780230	9	q26.32	-	50	0	0
Cont	chr3	178845675	178846363	6	q26.32	-	50	0	0
Cont	chr3	178865818	178866301	6	q26.32	-	50	0	0
Cont	chr3	180050314	180050862	6	q26.32	-	50	0	0
Cont	chr3	182334636	182335321	7	q26.33	-	50	0	0
Cont	chr3	184863264	184863790	7	q27.1	KLHL24	50	0	0
Cont	chr3	185337137	185822597	9	q27.1	EPHB3,CHRD,ECE2,DVL3,EIF2B5,THPO,AP2M1,FAM131A,CLCN2,VWA5B2,PSMD2,ALG3,ABCF3,CAMK2N2,SNORD66,EIF4G1,POLR2H	50	1	2
Cont	chr3	185953572	185955432	6	q27.1	-	50	0	0
Cont	chr3	187326050	187326870	6	q27.2	-	50	5	10
Cont	chr3	187890271	187902844	9	q27.3	-	50	0	0
Cont	chr3	188066795	188067765	6	q27.3	-	50	9	18
Cont	chr3	189215539	189217605	6	q27.3	-	50	0	0
Cont	chr3	190845902	190853732	9	q28	TP63	50	0	0
Cont	chr3	191219955	191223268	9	q28	LEPREL1	50	0	0
Cont	chr3	192269689	192270632	8	q28	-	50	0	0
Cont	chr3	192547425	192554326	9	q28	CCDC50	50	0	0
Cont	chr3	193271968	193272552	6	q28	-	50	1	2
Cont	chr3	193372869	193373937	6	q28	FGF12	50	0	0
Cont	chr3	193787574	193795542	9	q28	FGF12	50	0	0
Cont	chr3	193871993	193874865	9	q29	FGF12	50	0	0
Cont	chr3	194260078	194265257	9	q29	-	50	0	0
Cont	chr3	195865211	195865840	6	q29	LSG1	50	0	0
Cont	chr3	195880042	195881592	7	q29	-	50	0	0
Cont	chr3	196037038	196037973	9	q29	-	50	0	0
Cont	chr3	196692753	196715463	9	q29	-	50	0	0
Cont	chr3	196822546	196837632	9	q29	-	50	37	74
Cont	chr3	196902876	196963488	9	q29	MUC20,MUC4	50	44	88
Cont	chr3	196902876	196963428	9	q29	MUC20,MUC4	50	44	88
Cont	chr3	196905896	196929635	9	q29	-	50	44	88
Cont	chr3	196942810	196963488	9	q29	MUC20	50	7	14
Cont	chr3	196956984	196963488	9	q29	MUC4	50	7	14
Cont	chr3	196983462	196984082	6	q29	MUC4	50	32	64
Cont	chr3	197147159	197218236	9	q29	SDHALP1	50	41	82
Cont	chr3	197258567	197259125	6	q29	-	50	0	0
Cont	chr3	197310374	197310932	6	q29	-	50	0	0
Cont	chr3	197434008	197435081	7	q29	OSTalpha	50	0	0
Cont	chr3	198243568	198246510	9	q29	-	50	1	2
Cont	chr3	198647325	198649915	6	q29	-	50	0	0
Cont	chr3	198670680	198671612	6	q29	-	50	0	0
Cont	chr3	198829047	198878852	9	q29	LOC220729	50	49	98
Cont	chr3	199088132	199088922	7	q29	-	50	0	0
Cont	chr3	199214816	199216617	6	q29	LMLN	50	0	0
Cont	chr3	199310099	199317200	9	q29	-	50	2	4
Cont	chr3	199329239	199334600	9	q29	-	50	3	6
Cont	chr3	199344891	199371124	9	q29	FAM157A	50	3	6
Cont	chr3	199379384	199381802	9	q29	FAM157A	50	2	4
Cont	chr3	199423308	199433373	6	q29	-	50	3	6
Cont	chr4	215	3402	6	p16.3	-	50	0	0
Cont	chr4	543618	550788	9	p16.3	-	50	2	4
Cont	chr4	1377978	1382638	9	p16.3	CRIPAK	50	44	88
Cont	chr4	1381243	1382518	6	p16.3	-	50	44	88
Cont	chr4	1409822	1413095	9	p16.3	-	50	0	0
Cont	chr4	1491873	1492488	6	p16.3	-	50	0	0
Cont	chr4	1495632	1497037	6	p16.3	-	50	0	0
Cont	chr4	2367562	2368307	6	p16.3	ZFYVE28	50	0	0
Cont	chr4	3437802	3444276	9	p16.2	DOK7	50	1	2
Cont	chr4	3535252	3540437	9	p16.2	-	50	0	0
Cont	chr4	4618969	4619476	6	p16.2	-	50	4	8
Cont	chr4	6702165	6703618	6	p16.1	-	50	0	0
Cont	chr4	6702165	6703814	6	p16.1	-	50	0	0
Cont	chr4	6702809	6703814	6	p16.1	-	50	0	0
Cont	chr4	6733229	6736218	9	p16.1	-	50	0	0
Cont	chr4	6834775	6835725	6	p16.1	KIAA0232	50	0	0
Cont	chr4	6948410	6950500	9	p16.1	-	50	0	0
Cont	chr4	7217659	7218231	8	p16.1	-	50	1	2
Cont	chr4	7507418	7508071	6	p16.1	SORCS2	50	23	46
Cont	chr4	7534541	7535511	6	p16.1	SORCS2	50	0	0
Cont	chr4	7686159	7686684	9	p16.1	SORCS2	50	0	0
Cont	chr4	7887358	7888726	9	p16.1	AFAP1	50	0	0
Cont	chr4	8672950	8689859	7	p16.1	-	50	8	16
Cont	chr4	9062300	9089239	9	p16.1	-	50	0	0
Cont	chr4	9062300	9088639	9	p16.1	-	50	0	0
Cont	chr4	9485468	9486234	6	p16.1	SLC2A9	50	0	0
Cont	chr4	9745207	9746197	6	p16.1	-	50	0	0
Cont	chr4	10650656	10651771	8	p16.1	-	50	0	0
Cont	chr4	19767303	19771515	9	p15.31	-	50	0	0
Cont	chr4	20016666	20017955	6	p15.31	SLIT2	50	0	0
Cont	chr4	21066606	21067617	9	p15.31	KCNIP4	50	0	0
Cont	chr4	25899575	25904442	9	p15.2	-	50	0	0
Cont	chr4	26564987	26566733	9	p15.2	STIM2	50	0	0
Cont	chr4	28030554	28031189	6	p15.1	-	50	0	0
Cont	chr4	31101914	31102456	6	p15.1	-	50	20	40
Cont	chr4	34360003	34365018	9	p15.1	-	50	2	4
Cont	chr4	34456456	34505204	9	p15.1	-	50	0	0
Cont	chr4	34916594	34919278	6	p15.1	-	50	0	0
Cont	chr4	35696942	35697516	9	p14	-	50	0	0
Cont	chr4	37008830	37009606	6	p14	KIAA1239	50	8	16
Cont	chr4	37940894	37941723	9	p14	-	50	0	0
Cont	chr4	39262955	39265557	9	p14	C4orf34	50	0	0
Cont	chr4	39701722	39702524	6	p14	-	50	0	0
Cont	chr4	41152487	41161610	9	p13	LIMCH1	50	0	0
Cont	chr4	42457499	42464276	9	p13	-	50	0	0
Cont	chr4	42599888	42600690	6	p13	GRXCR1	50	0	0
Cont	chr4	43446373	43446839	6	p13	-	50	0	0
Cont	chr4	44204061	44204585	6	p13	-	50	3	6
Cont	chr4	45897575	45900235	6	p12	-	50	0	0
Cont	chr4	46491764	46493893	6	p12	COX7B2	50	9	18
Cont	chr4	48414155	48416592	9	p12	FRYL	50	0	0
Cont	chr4	48975057	49033632	9	p11	-	50	50	100
Cont	chr4	52354948	52378171	6	q11	-	50	2	4
Cont	chr4	54236744	54238060	9	q12	-	50	0	0
Cont	chr4	54914301	54915115	9	q12	-	50	0	0
Cont	chr4	58417406	58418659	6	q12	-	50	0	0
Cont	chr4	58581999	58583166	6	q12	-	50	19	38
Cont	chr4	60007499	60013530	9	q13.1	-	50	5	10
Cont	chr4	60499033	60499746	6	q13.1	-	50	7	14
Cont	chr4	61012725	61017305	6	q13.1	-	50	50	100
Cont	chr4	61012725	61014636	6	q13.1	-	50	50	100
Cont	chr4	61621762	61624843	6	q13.1	-	50	50	100
Cont	chr4	61681942	61683010	9	q13.1	-	50	0	0
Cont	chr4	61710826	61711374	6	q13.1	-	50	6	12
Cont	chr4	61966718	61967874	7	q13.1	-	50	1	2
Cont	chr4	62181370	62182290	6	q13.1	LPHN3	50	0	0
Cont	chr4	63352157	63358975	9	q13.1	-	50	0	0
Cont	chr4	63816888	63837479	9	q13.1	-	50	0	0
Cont	chr4	64376730	64396746	9	q13.1	-	50	0	0
Cont	chr4	64466199	64467145	6	q13.1	-	50	0	0
Cont	chr4	65401671	65402157	6	q13.1	-	50	0	0
Cont	chr4	69521054	69577339	9	q13.2	UGT2B15	50	0	0
Cont	chr4	69524257	69546195	6	q13.2	-	50	0	0
Cont	chr4	69712776	69752461	9	q13.2	UGT2B10	50	0	0
Cont	chr4	70155819	70267475	9	q13.2	UGT2B28	50	0	0
Cont	chr4	70502070	70508909	6	q13.3	UGT2A2,UGT2A1	50	3	6
Cont	chr4	70502210	70503675	6	q13.3	UGT2A2,UGT2A1	50	3	6
Cont	chr4	73770982	73777311	9	q13.3	-	50	0	0
Cont	chr4	75297425	75302511	6	q13.3	MTHFD2L	50	0	0
Cont	chr4	77167593	77168071	6	q21.1	ART3	50	0	0
Cont	chr4	77483619	77674429	9	q21.1	SHROOM3,CCDC158	50	0	0
Cont	chr4	80579445	80581836	6	q21.21	-	50	0	0
Cont	chr4	87195415	87199036	9	q21.3	MAPK10	50	0	0
Cont	chr4	90646853	90647888	9	q22.1	-	50	0	0
Cont	chr4	90781981	90782601	9	q22.1	-	50	0	0
Cont	chr4	91506911	91511512	9	q22.1	FAM190A	50	0	0
Cont	chr4	92379345	92381464	6	q22.1	FAM190A	50	0	0
Cont	chr4	92691863	92697344	9	q22.1	FAM190A	50	0	0
Cont	chr4	93788088	93789289	9	q22.1	GRID2	50	0	0
Cont	chr4	94076386	94078623	9	q22.2	GRID2	50	0	0
Cont	chr4	96465550	96466565	9	q22.3	UNC5C	50	0	0
Cont	chr4	96747444	96748709	6	q22.3	-	50	1	2
Cont	chr4	98573121	98577671	9	q22.3	-	50	0	0
Cont	chr4	98575970	98577352	9	q22.3	-	50	0	0
Cont	chr4	100032557	100037264	9	q23	EIF4E	50	4	8
Cont	chr4	102179240	102179882	6	q23	PPP3CA	50	0	0
Cont	chr4	103998378	104002729	9	q24	UBE2D3	50	0	0
Cont	chr4	105113541	105114146	6	q24	-	50	50	100
Cont	chr4	107159561	107162712	9	q24	-	50	0	0
Cont	chr4	107656936	107658147	6	q24	-	50	10	20
Cont	chr4	107823695	107828683	6	q24	-	50	0	0
Cont	chr4	108282901	108295489	9	q25	-	50	0	0
Cont	chr4	108347290	108351163	6	q25	-	50	3	6
Cont	chr4	108496113	108499030	6	q25	-	50	5	10
Cont	chr4	109940121	109941459	7	q25	-	50	0	0
Cont	chr4	112456179	112462075	9	q25	-	50	0	0
Cont	chr4	113717645	113721361	6	q25	LOC91431	50	18	36
Cont	chr4	115394549	115403611	9	q26	-	50	0	0
Cont	chr4	115727331	115733452	9	q26	-	50	0	0
Cont	chr4	116148170	116151343	6	q26	NDST4	50	0	0
Cont	chr4	116148170	116148706	6	q26	NDST4	50	0	0
Cont	chr4	116386404	116397731	9	q26	-	50	0	0
Cont	chr4	117587096	117587942	8	q26	-	50	0	0
Cont	chr4	119345144	119349757	9	q26	NDST3	50	0	0
Cont	chr4	120483137	120484129	6	q26	-	50	2	4
Cont	chr4	122501689	122510124	9	q27	QRFPR	50	0	0
Cont	chr4	123630889	123631842	6	q27	-	50	0	0
Cont	chr4	123942361	123943621	6	q27	-	50	1	2
Cont	chr4	129918430	129919363	6	q28.2	-	50	4	8
Cont	chr4	130281791	130284941	9	q28.2	-	50	0	0
Cont	chr4	130435970	130438934	6	q28.2	-	50	2	4
Cont	chr4	132342057	132343050	6	q28.3	-	50	0	0
Cont	chr4	132800755	132905310	9	q28.3	-	50	4	8
Cont	chr4	132863576	132905650	9	q28.3	-	50	4	8
Cont	chr4	132883276	132884381	6	q28.3	-	50	4	8
Cont	chr4	133115833	133119217	9	q28.3	-	50	40	80
Cont	chr4	133191305	133192473	8	q28.3	-	50	0	0
Cont	chr4	133400829	133402360	9	q28.3	-	50	0	0
Cont	chr4	133400829	133401323	6	q28.3	-	50	0	0
Cont	chr4	135652481	135654396	9	q28.3	-	50	0	0
Cont	chr4	138311476	138320204	9	q28.3	-	50	0	0
Cont	chr4	138399432	138411300	9	q28.3	-	50	0	0
Cont	chr4	139185878	139186660	9	q28.3	-	50	0	0
Cont	chr4	140452972	140457810	9	q31.1	NARG1	50	0	0
Cont	chr4	142450027	142452355	9	q31.21	-	50	0	0
Cont	chr4	144077365	144078026	9	q31.21	-	50	0	0
Cont	chr4	146658284	146660448	9	q31.22	SMAD1	50	0	0
Cont	chr4	147761108	147762120	6	q31.23	-	50	30	60
Cont	chr4	149319312	149321073	9	q31.23	NR3C2	50	0	0
Cont	chr4	152095462	152104851	9	q31.3	LRBA	50	0	0
Cont	chr4	152100852	152102652	9	q31.3	LRBA	50	0	0
Cont	chr4	152471900	152473393	6	q31.3	-	50	0	0
Cont	chr4	153009586	153014231	9	q31.3	-	50	0	0
Cont	chr4	153209834	153213385	9	q31.3	-	50	0	0
Cont	chr4	156495704	156496301	9	q32.1	MAP9	50	0	0
Cont	chr4	157524751	157526398	9	q32.1	-	50	0	0
Cont	chr4	157899944	157900894	6	q32.1	-	50	0	0
Cont	chr4	158947736	158951356	9	q32.1	-	50	0	0
Cont	chr4	160019454	160020171	6	q32.1	FNIP2	50	0	0
Cont	chr4	162098482	162104395	9	q32.2	-	50	0	0
Cont	chr4	162668957	162671032	9	q32.2	FSTL5	50	0	0
Cont	chr4	163613458	163615903	6	q32.2	-	50	0	0
Cont	chr4	164833170	164834343	6	q32.3	-	50	0	0
Cont	chr4	164877769	164878580	6	q32.3	-	50	11	22
Cont	chr4	165422353	165425767	9	q32.3	-	50	0	0
Cont	chr4	166377398	166378505	6	q32.3	KLHL2	50	0	0
Cont	chr4	167223768	167224312	6	q32.3	TLL1	50	0	0
Cont	chr4	167720576	167721285	6	q32.3	-	50	7	14
Cont	chr4	168345749	168352080	6	q32.3	SPOCK3	50	0	0
Cont	chr4	169045158	169229560	9	q32.3	-	50	0	0
Cont	chr4	171308659	171309833	6	q33	-	50	0	0
Cont	chr4	171505393	171510324	9	q33	-	50	0	0
Cont	chr4	172610978	172616208	9	q34.1	-	50	0	0
Cont	chr4	173225255	173229491	9	q34.1	GALNTL6	50	0	0
Cont	chr4	174768862	174773043	6	q34.1	-	50	2	4
Cont	chr4	175861773	175863538	8	q34.1	GLRA3	50	0	0
Cont	chr4	176357031	176357562	9	q34.1	-	50	0	0
Cont	chr4	178088137	178089363	6	q34.3	-	50	0	0
Cont	chr4	180334864	180335504	6	q34.3	-	50	2	4
Cont	chr4	181974151	181976595	9	q34.3	-	50	0	0
Cont	chr4	182113761	182115412	6	q34.3	-	50	7	14
Cont	chr4	182293552	182294187	8	q34.3	-	50	0	0
Cont	chr4	182397278	182399949	6	q34.3	-	50	0	0
Cont	chr4	183807065	183808993	9	q35.1	ODZ3	50	0	0
Cont	chr4	184572347	184573062	6	q35.1	-	50	4	8
Cont	chr4	184711045	184711769	6	q35.1	-	50	2	4
Cont	chr4	184911463	184913522	8	q35.1	-	50	0	0
Cont	chr4	184911463	184912935	9	q35.1	-	50	0	0
Cont	chr4	187397041	187397857	6	q35.2	KLKB1	50	0	0
Cont	chr4	187450870	187451746	6	q35.2	-	50	0	0
Cont	chr4	187590518	187594803	9	q35.2	-	50	50	100
Cont	chr4	188117466	188131790	9	q35.2	-	50	0	0
Cont	chr4	188224816	188225461	6	q35.2	-	50	0	0
Cont	chr4	188278835	188280445	9	q35.2	-	50	0	0
Cont	chr4	189426977	189427912	6	q35.2	-	50	0	0
Cont	chr4	189602606	189607519	9	q35.2	-	50	0	0
Cont	chr4	190032287	190033212	6	q35.2	-	50	0	0
Cont	chr4	190131781	190133506	6	q35.2	-	50	0	0
Cont	chr4	190209047	190209850	6	q35.2	-	50	0	0
Cont	chr4	190342673	190343558	6	q35.2	-	50	0	0
Cont	chr4	190428749	190437423	9	q35.2	-	50	0	0
Cont	chr4	190465520	190467896	6	q35.2	-	50	0	0
Cont	chr4	190648775	190650125	6	q35.2	-	50	0	0
Cont	chr4	190705809	190922947	9	q35.2	-	50	50	100
Cont	chr4	190994000	190995880	6	q35.2	-	50	5	10
Cont	chr4	191004026	191005442	7	q35.2	-	50	35	70
Cont	chr4	191248395	191263030	9	q35.2	-	50	50	100
Cont	chr5	126979	129390	9	p15.33	-	50	1	2
Cont	chr5	153298	155370	9	p15.33	-	50	6	12
Cont	chr5	310532	315657	6	p15.33	-	50	0	0
Cont	chr5	539796	540706	6	p15.33	SLC9A3	50	0	0
Cont	chr5	605043	608244	9	p15.33	-	50	0	0
Cont	chr5	681580	682120	6	p15.33	CEP72	50	5	10
Cont	chr5	682175	686865	9	p15.33	CEP72	50	0	0
Cont	chr5	731066	903941	9	p15.33	ZDHHC11,TPPP	50	14	28
Cont	chr5	801796	802806	9	p15.33	-	50	14	28
Cont	chr5	865074	878564	9	p15.33	ZDHHC11	50	0	0
Cont	chr5	931264	933989	9	p15.33	BRD9	50	1	2
Cont	chr5	949529	953291	9	p15.33	TRIP13	50	0	0
Cont	chr5	1054717	1075260	9	p15.33	NKD2	50	16	32
Cont	chr5	1123062	1126452	6	p15.33	SLC12A7	50	0	0
Cont	chr5	1223372	1223922	6	p15.33	-	50	0	0
Cont	chr5	1231138	1233723	9	p15.33	-	50	0	0
Cont	chr5	1382580	1383200	6	p15.33	CLPTM1L	50	1	2
Cont	chr5	1471741	1483374	9	p15.33	SLC6A3	50	1	2
Cont	chr5	1673571	1677351	6	p15.33	LOC728613	50	1	2
Cont	chr5	1716486	1717418	6	p15.33	-	50	0	0
Cont	chr5	1910949	1911599	6	p15.33	-	50	0	0
Cont	chr5	2004028	2004678	6	p15.33	-	50	1	2
Cont	chr5	2008918	2009803	6	p15.33	-	50	1	2
Cont	chr5	2198085	2200910	9	p15.33	-	50	0	0
Cont	chr5	2543433	2544693	9	p15.33	-	50	6	12
Cont	chr5	2800250	2810250	9	p15.33	IRX2,C5orf38	50	49	98
Cont	chr5	2926710	2928151	6	p15.33	-	50	0	0
Cont	chr5	3690075	3692413	6	p15.33	-	50	0	0
Cont	chr5	5160888	5162888	9	p15.32	-	50	0	0
Cont	chr5	7970069	7973516	6	p15.31	-	50	0	0
Cont	chr5	8308770	8313730	9	p15.2	-	50	0	0
Cont	chr5	8755908	8801681	9	p15.2	-	50	0	0
Cont	chr5	10326006	10327951	6	p15.2	-	50	50	100
Cont	chr5	10580384	10585113	9	p15.2	-	50	0	0
Cont	chr5	10809139	10809662	9	p15.2	DAP	50	1	2
Cont	chr5	12863977	12873331	9	p15.2	-	50	0	0
Cont	chr5	15772329	15773964	9	p15.1	FBXL7	50	0	0
Cont	chr5	16177833	16178678	6	p15.1	2011-03-11	50	0	0
Cont	chr5	16923107	16923711	9	p15.1	MYO10	50	0	0
Cont	chr5	17561536	17649548	9	p15.1	-	50	0	0
Cont	chr5	17570216	17649548	9	p15.1	-	50	0	0
Cont	chr5	17570216	17676230	9	p15.1	-	50	0	0
Cont	chr5	17663938	17668163	9	p15.1	-	50	1	2
Cont	chr5	17744739	17751224	9	p15.1	-	50	0	0
Cont	chr5	18909031	18910797	8	p14.3	-	50	0	0
Cont	chr5	19410578	19412168	6	p14.3	-	50	1	2
Cont	chr5	19411532	19412168	7	p14.3	-	50	1	2
Cont	chr5	20868351	20870550	9	p14.3	-	50	13	26
Cont	chr5	21485958	21488203	9	p14.3	-	50	0	0
Cont	chr5	21485958	21561371	9	p14.3	LOC728411	50	0	0
Cont	chr5	21513256	21523814	9	p14.3	LOC728411	50	47	94
Cont	chr5	21513326	21546234	9	p14.3	LOC728411	50	47	94
Cont	chr5	21648363	21650531	9	p14.3	-	50	0	0
Cont	chr5	21971266	21992681	9	p14.3	CDH12	50	0	0
Cont	chr5	22160609	22166983	9	p14.3	CDH12	50	2	4
Cont	chr5	23938693	23941114	6	p14.2	-	50	0	0
Cont	chr5	24406326	24409187	6	p14.2	-	50	5	10
Cont	chr5	24814120	24821649	9	p14.1	-	50	0	0
Cont	chr5	25857601	25859545	9	p14.1	-	50	0	0
Cont	chr5	26420914	26421420	9	p14.1	-	50	0	0
Cont	chr5	26832459	26837664	9	p14.1	-	50	0	0
Cont	chr5	27559816	27562150	9	p14.1	-	50	0	0
Cont	chr5	28252380	28261086	9	p14.1	-	50	0	0
Cont	chr5	28968011	28968756	9	p14.1	-	50	4	8
Cont	chr5	37516928	37523332	9	p13.2	WDR70	50	0	0
Cont	chr5	40836390	40836916	6	p13.1	-	50	0	0
Cont	chr5	41635184	41635889	6	p13.1	-	50	5	10
Cont	chr5	41937628	41939416	9	p13.1	-	50	0	0
Cont	chr5	42201664	42203625	6	p13.1	-	50	18	36
Cont	chr5	42664005	42667027	9	p12	GHR	50	0	0
Cont	chr5	44830741	44831326	6	p12	-	50	7	14
Cont	chr5	45562768	45563727	6	p12	HCN1	50	0	0
Cont	chr5	45985558	46007533	6	p11	-	50	25	50
Cont	chr5	46231639	46235192	6	p11	-	50	25	50
Cont	chr5	46306205	46311844	6	p11	-	50	0	0
Cont	chr5	46309210	46311594	6	p11	-	50	0	0
Cont	chr5	49441520	49477855	6	q11.1	-	50	50	100
Cont	chr5	49441520	49520914	6	q11.1	-	50	50	100
Cont	chr5	52494608	52495458	9	q11.2	-	50	0	0
Cont	chr5	57991355	57995222	9	q11.2	RAB3C	50	0	0
Cont	chr5	58115165	58116437	9	q11.2	RAB3C	50	0	0
Cont	chr5	59525372	59532089	9	q12.1	-	50	0	0
Cont	chr5	60037408	60039465	9	q12.1	-	50	0	0
Cont	chr5	61611436	61612132	9	q12.1	-	50	0	0
Cont	chr5	63733722	63739453	9	q12.3	-	50	0	0
Cont	chr5	65063884	65066078	7	q12.3	NLN	50	0	0
Cont	chr5	65381743	65382299	6	q12.3	ERBB2IP	50	0	0
Cont	chr5	68355327	68356514	9	q13.1	-	50	0	0
Cont	chr5	68865795	69569743	9	q13.2	SMN1,SMN2,SERF1B,LOC100170939,SERF1A,LOC653188	50	0	0
Cont	chr5	68865795	69533335	9	q13.2	SMN1,SMN2,SERF1B,LOC100170939,SERF1A,LOC653188	50	0	0
Cont	chr5	69569218	69817947	9	q13.2	GTF2H2D,GTF2H2C,GTF2H2B	50	7	14
Cont	chr5	69741342	69816409	9	q13.2	GTF2H2D,GTF2H2C,GTF2H2B	50	7	14
Cont	chr5	69803927	69817094	6	q13.2	-	50	7	14
Cont	chr5	69865887	70110496	6	q13.2	-	50	2	4
Cont	chr5	69865887	70533749	9	q13.2	SMN1,NAIP,SMN2,GTF2H2D,SERF1B,GTF2H2C,OCLN,SERF1A,GTF2H2,LOC647859,GTF2H2B	50	2	4
Cont	chr5	69865970	70533749	9	q13.2	SMN1,NAIP,SMN2,GTF2H2D,SERF1B,GTF2H2C,OCLN,SERF1A,GTF2H2,LOC647859,GTF2H2B	50	2	4
Cont	chr5	70126518	70461428	9	q13.2	SMN1,NAIP,SMN2,GTF2H2D,SERF1B,GTF2H2C,OCLN,SERF1A,GTF2H2,LOC647859,GTF2H2B	50	2	4
Cont	chr5	70195210	70310106	9	q13.2	SMN1,NAIP,SMN2,SERF1B,SERF1A	50	2	4
Cont	chr5	70196954	70461428	9	q13.2	SMN1,NAIP,SMN2,GTF2H2D,SERF1B,GTF2H2C,OCLN,SERF1A,GTF2H2,LOC647859,GTF2H2B	50	2	4
Cont	chr5	70253714	70294368	6	q13.2	SMN1,SMN2	50	2	4
Cont	chr5	70279828	70285701	6	q13.2	SMN1,SMN2	50	2	4
Cont	chr5	70336532	70340577	6	q13.2	NAIP	50	7	14
Cont	chr5	70403747	70427795	9	q13.2	OCLN,LOC647859	50	16	32
Cont	chr5	70500650	70504857	6	q13.2	-	50	2	4
Cont	chr5	77980879	77981656	9	q14.1	-	50	0	0
Cont	chr5	78145558	78147546	9	q14.1	ARSB	50	0	0
Cont	chr5	79592901	79593423	6	q14.1	-	50	2	4
Cont	chr5	86150925	86153588	9	q14.3	-	50	0	0
Cont	chr5	86281754	86282878	9	q14.3	-	50	0	0
Cont	chr5	87414712	87417880	9	q14.3	-	50	0	0
Cont	chr5	93929142	93932768	9	q15	C5orf36	50	0	0
Cont	chr5	95992372	95992915	6	q15	-	50	0	0
Cont	chr5	97427298	97428511	9	q21.1	-	50	0	0
Cont	chr5	98373056	98375260	6	q21.1	-	50	50	100
Cont	chr5	98373056	98374421	6	q21.1	-	50	50	100
Cont	chr5	98867630	98870808	6	q21.1	-	50	2	4
Cont	chr5	98882331	98890983	9	q21.1	-	50	1	2
Cont	chr5	99408887	99419755	9	q21.1	-	50	0	0
Cont	chr5	99424060	99434593	9	q21.1	-	50	0	0
Cont	chr5	105922318	105923496	9	q21.3	-	50	0	0
Cont	chr5	106352579	106354328	9	q21.3	-	50	0	0
Cont	chr5	107226369	107227157	6	q21.3	FBXL17	50	0	0
Cont	chr5	111967391	111972806	9	q22.2	-	50	0	0
Cont	chr5	112505686	112506278	9	q22.2	MCC	50	0	0
Cont	chr5	112991385	113009427	9	q22.2	-	50	0	0
Cont	chr5	114283181	114289214	6	q22.3	-	50	0	0
Cont	chr5	114784426	114785789	6	q22.3	-	50	21	42
Cont	chr5	117415057	117423898	9	q23.1	-	50	0	0
Cont	chr5	117908128	117908903	9	q23.1	-	50	0	0
Cont	chr5	119408078	119410759	9	q23.1	-	50	0	0
Cont	chr5	126486217	126486809	6	q23.2	-	50	0	0
Cont	chr5	127363687	127364753	9	q23.3	-	50	0	0
Cont	chr5	127435714	127438780	9	q23.3	FLJ33630	50	0	0
Cont	chr5	127437517	127438780	7	q23.3	FLJ33630	50	0	0
Cont	chr5	127923717	127932183	9	q23.3	-	50	0	0
Cont	chr5	135143151	135148760	6	q31.1	-	50	50	100
Cont	chr5	137050425	137051870	6	q31.2	KLHL3	50	0	0
Cont	chr5	138447093	138448231	6	q31.2	SIL1	50	11	22
Cont	chr5	140194552	140195197	6	q31.3	PCDHA7,PCDHA2,PCDHA6,PCDHA5,PCDHA3,PCDHA1,PCDHA4	50	48	96
Cont	chr5	140534644	140540031	9	q31.3	PCDHB7,PCDHB8	50	35	70
Cont	chr5	140547994	140552388	9	q31.3	PCDHB10,PCDHB9	50	4	8
Cont	chr5	140573322	140575134	9	q31.3	PCDHB13	50	15	30
Cont	chr5	144852124	144852943	6	q32	-	50	0	0
Cont	chr5	147533287	147535392	9	q33.1	SPINK5L2	50	0	0
Cont	chr5	150157836	150161778	9	q33.1	-	50	0	0
Cont	chr5	150183562	150203623	9	q33.1	-	50	0	0
Cont	chr5	150769996	150772876	9	q33.1	-	50	0	0
Cont	chr5	150860656	150863376	6	q33.1	-	50	0	0
Cont	chr5	151494881	151499031	9	q33.1	-	50	0	0
Cont	chr5	153782775	153786962	6	q33.2	-	50	18	36
Cont	chr5	155244353	155245161	9	q33.2	-	50	0	0
Cont	chr5	155409234	155427600	9	q33.2	-	50	0	0
Cont	chr5	158827991	158831133	9	q33.3	-	50	0	0
Cont	chr5	160521601	160522648	9	q34	-	50	0	0
Cont	chr5	163597906	163598998	6	q34	-	50	0	0
Cont	chr5	164074049	164075702	9	q34	-	50	0	0
Cont	chr5	166335295	166335915	6	q34	-	50	0	0
Cont	chr5	168720336	168721513	6	q35.1	-	50	1	2
Cont	chr5	170062357	170064073	9	q35.1	KCNIP1	50	0	0
Cont	chr5	171049415	171049977	6	q35.1	-	50	0	0
Cont	chr5	172905608	172907328	7	q35.2	-	50	0	0
Cont	chr5	175497883	175499439	9	q35.2	-	50	1	2
Cont	chr5	175878536	175879293	6	q35.2	-	50	11	22
Cont	chr5	176218748	176219448	6	q35.2	UNC5A	50	8	16
Cont	chr5	176877285	176878376	6	q35.3	-	50	0	0
Cont	chr5	177320743	177322703	9	q35.3	-	50	2	4
Cont	chr5	177338219	177340324	6	q35.3	-	50	0	0
Cont	chr5	177454236	177456721	9	q35.3	-	50	0	0
Cont	chr5	177884619	177885573	6	q35.3	COL23A1	50	0	0
Cont	chr5	177942563	177952843	9	q35.3	COL23A1	50	4	8
Cont	chr5	178041781	178045925	6	q35.3	-	50	0	0
Cont	chr5	178051113	178051648	6	q35.3	-	50	4	8
Cont	chr5	178191212	178192988	6	q35.3	-	50	0	0
Cont	chr5	179974766	179975766	6	q35.3	FLT4	50	5	10
Cont	chr5	179976827	179978257	9	q35.3	FLT4	50	0	0
Cont	chr5	180276524	180277123	6	q35.3	BTNL8	50	0	0
Cont	chr5	180307216	180365215	9	q35.3	BTNL8,BTNL3	50	0	0
Cont	chr5	180447757	180451345	9	q35.3	-	50	0	0
Cont	chr5	180501669	180502657	9	q35.3	-	50	0	0
Cont	chr5	180632989	180641161	6	q35.3	-	50	3	6
Cont	chr5	180709574	180829092	6	q35.3	OR4F3,OR4F16,OR4F29	50	0	0
Cont	chr6	5031	94517	9	p25.3	-	50	0	0
Cont	chr6	201416	241014	9	p25.3	DUSP22	50	33	66
Cont	chr6	540051	541361	9	p25.3	EXOC2	50	0	0
Cont	chr6	546031	547700	6	p25.3	EXOC2	50	0	0
Cont	chr6	611425	612789	6	p25.3	EXOC2	50	0	0
Cont	chr6	620417	622340	9	p25.3	EXOC2	50	0	0
Cont	chr6	806925	808775	6	p25.3	-	50	0	0
Cont	chr6	854726	856131	6	p25.3	-	50	0	0
Cont	chr6	1265107	1265912	6	p25.3	-	50	5	10
Cont	chr6	3089811	3092615	6	p25.2	BPHL	50	3	6
Cont	chr6	3101677	3125395	9	p25.2	TUBB2A	50	1	2
Cont	chr6	3126775	3127649	6	p25.2	-	50	0	0
Cont	chr6	3200706	3201192	6	p25.2	-	50	1	2
Cont	chr6	5843382	5843837	6	p25.1	-	50	0	0
Cont	chr6	7671441	7674249	9	p24.3	BMP6	50	1	2
Cont	chr6	7726528	7727584	9	p24.3	BMP6	50	0	0
Cont	chr6	7737952	7738649	7	p24.3	BMP6	50	2	4
Cont	chr6	8282687	8286532	9	p24.3	-	50	0	0
Cont	chr6	8313201	8314501	9	p24.3	-	50	0	0
Cont	chr6	9381868	9382879	6	p24.3	-	50	0	0
Cont	chr6	10372421	10373264	6	p24.3	-	50	2	4
Cont	chr6	10519250	10521250	9	p24.3	TFAP2A	50	1	2
Cont	chr6	11664034	11664561	6	p24.1	TMEM170B	50	2	4
Cont	chr6	16992973	16994044	6	p22.3	-	50	0	0
Cont	chr6	17484707	17489591	7	p22.3	-	50	0	0
Cont	chr6	17485463	17487702	6	p22.3	-	50	0	0
Cont	chr6	19149248	19157489	9	p22.3	-	50	0	0
Cont	chr6	19793546	19794532	6	p22.3	-	50	0	0
Cont	chr6	22159124	22162663	9	p22.3	FLJ22536	50	0	0
Cont	chr6	22160753	22161707	9	p22.3	FLJ22536	50	0	0
Cont	chr6	23851257	23854039	6	p22.2	-	50	0	0
Cont	chr6	24433310	24435604	9	p22.2	DCDC2	50	0	0
Cont	chr6	26827342	26890518	9	p22.1	-	50	1	2
Cont	chr6	26951792	27091435	9	p22.1	C6orf41,GUSBL1	50	1	2
Cont	chr6	26959123	26982195	9	p22.1	GUSBL1	50	1	2
Cont	chr6	27024932	27052678	9	p22.1	C6orf41,GUSBL1	50	2	4
Cont	chr6	27783043	27787402	9	p22.1	-	50	0	0
Cont	chr6	28872733	28888516	9	p22.1	-	50	0	0
Cont	chr6	29761933	30031389	9	p22.1	#NAME?	50	0	0
Cont	chr6	29922866	29923538	6	p21.33	-	50	0	0
Cont	chr6	29923588	29982956	9	p21.33	HCG2P7,HLA-H	50	0	0
Cont	chr6	29923588	30031126	9	p21.33	HCG4P6,HCG2P7,HLA-A,HLA-H	50	0	0
Cont	chr6	29951374	29957640	6	p21.33	-	50	0	0
Cont	chr6	29951374	30031126	9	p21.33	HCG4P6,HCG2P7,HLA-A,HLA-H	50	0	0
Cont	chr6	29957355	30031126	9	p21.33	HCG4P6,HCG2P7,HLA-A,HLA-H	50	0	0
Cont	chr6	31383960	31387412	9	p21.33	-	50	0	0
Cont	chr6	31383960	31409599	7	p21.33	-	50	0	0
Cont	chr6	31384505	31409599	7	p21.33	-	50	0	0
Cont	chr6	31393625	31409599	7	p21.33	-	50	0	0
Cont	chr6	31395810	31397416	6	p21.33	-	50	0	0
Cont	chr6	31456343	31458847	9	p21.33	-	50	1	2
Cont	chr6	31462308	31561028	9	p21.33	MICA,HCG26,HCP5	50	0	0
Cont	chr6	31975717	31978975	9	p21.32	ZBTB12	50	4	8
Cont	chr6	32055886	32060381	9	p21.32	C4A,C4B,STK19	50	0	0
Cont	chr6	32485881	32486628	6	p21.32	-	50	2	4
Cont	chr6	32539676	32540555	6	p21.32	-	50	0	0
Cont	chr6	32563058	32568343	9	p21.32	-	50	1	2
Cont	chr6	32563058	32567017	9	p21.32	-	50	1	2
Cont	chr6	32563058	32568263	9	p21.32	-	50	1	2
Cont	chr6	32563431	32568343	9	p21.32	-	50	1	2
Cont	chr6	32567017	32568263	6	p21.32	-	50	1	2
Cont	chr6	32576794	32582490	6	p21.32	-	50	3	6
Cont	chr6	32582950	32589621	9	p21.32	-	50	1	2
Cont	chr6	32594889	32596623	9	p21.32	HLA-DRB5	50	1	2
Cont	chr6	32597757	32620202	9	p21.32	HLA-DRB5	50	1	2
Cont	chr6	32609209	32610248	9	p21.32	-	50	1	2
Cont	chr6	32613247	32613872	6	p21.32	-	50	0	0
Cont	chr6	32615622	32630694	9	p21.32	HLA-DRB6	50	8	16
Cont	chr6	32630089	32659922	9	p21.32	HLA-DRB6,HLA-DRB1	50	8	16
Cont	chr6	32630089	32702370	9	p21.32	HLA-DRB1	50	8	16
Cont	chr6	32645762	32656983	9	p21.32	HLA-DRB1	50	8	16
Cont	chr6	32657006	32658483	9	p21.32	HLA-DRB1	50	0	0
Cont	chr6	32667857	32668772	9	p21.32	-	50	0	0
Cont	chr6	32700893	32712162	9	p21.32	-	50	26	52
Cont	chr6	32710664	32772512	9	p21.32	HLA-DQA1,HLA-DQB1	50	26	52
Cont	chr6	32711490	32772512	9	p21.32	HLA-DQB1,HLA-DQA1	50	26	52
Cont	chr6	32713544	32714695	7	p21.32	HLA-DQA1	50	26	52
Cont	chr6	32794268	32795159	6	p21.32	-	50	4	8
Cont	chr6	32884689	32887814	6	p21.32	-	50	50	100
Cont	chr6	32884689	32887855	6	p21.32	-	50	50	100
Cont	chr6	32903481	32904136	6	p21.32	TAP2	50	0	0
Cont	chr6	33156338	33162718	9	p21.32	HLA-DPB1	50	0	0
Cont	chr6	34049635	34051014	6	p21.31	-	50	0	0
Cont	chr6	34424989	34427595	9	p21.31	NUDT3	50	0	0
Cont	chr6	34807974	34808940	6	p21.31	-	50	0	0
Cont	chr6	35734415	35737723	6	p21.31	FKBP5	50	50	100
Cont	chr6	35862494	35874758	9	p21.31	C6orf127,CLPS	50	22	44
Cont	chr6	37959222	37960568	9	p21.2	ZFAND3	50	0	0
Cont	chr6	39176907	39180827	9	p21.2	C6orf64	50	0	0
Cont	chr6	40473486	40476829	9	p21.2	LRFN2	50	0	0
Cont	chr6	47672699	47673663	9	p12.3	CD2AP	50	0	0
Cont	chr6	49038836	49046464	9	p12.3	-	50	0	0
Cont	chr6	51307432	51308104	9	p12.2	-	50	0	0
Cont	chr6	51364184	51364696	6	p12.2	-	50	1	2
Cont	chr6	51844127	51844735	6	p12.2	PKHD1	50	0	0
Cont	chr6	54954057	54959624	9	p12.1	-	50	0	0
Cont	chr6	55934082	55954657	9	p12.1	-	50	0	0
Cont	chr6	56373294	56373780	6	p12.1	-	50	0	0
Cont	chr6	57730820	57739182	6	p11.2	-	50	0	0
Cont	chr6	57731267	57736202	6	p11.2	-	50	0	0
Cont	chr6	58357894	58377133	9	p11.2	GUSBL2	50	0	0
Cont	chr6	58531691	58536763	6	p11.1	-	50	7	14
Cont	chr6	63655618	63656857	7	q12	-	50	0	0
Cont	chr6	63655618	63657565	6	q12	-	50	0	0
Cont	chr6	64724969	64726239	9	q12	EYS	50	0	0
Cont	chr6	65404258	65406139	9	q12	EYS	50	0	0
Cont	chr6	65767740	65771776	9	q12	EYS	50	0	0
Cont	chr6	65824676	65826556	9	q12	EYS	50	0	0
Cont	chr6	66459437	66461414	9	q12	EYS	50	0	0
Cont	chr6	67065482	67105587	9	q12	-	50	0	0
Cont	chr6	67098874	67099936	8	q12	-	50	0	0
Cont	chr6	69195286	69196081	9	q12	-	50	0	0
Cont	chr6	69198920	69199826	6	q12	-	50	24	48
Cont	chr6	69527894	69528390	9	q12	BAI3	50	0	0
Cont	chr6	69744407	69748441	9	q12	BAI3	50	0	0
Cont	chr6	72920581	72924805	9	q13	RIMS1	50	0	0
Cont	chr6	74648739	74658235	9	q13	-	50	0	0
Cont	chr6	74765644	74773575	9	q13	-	50	2	4
Cont	chr6	74889220	74890171	9	q13	-	50	0	0
Cont	chr6	74922135	74923396	6	q13	-	50	5	10
Cont	chr6	77154212	77160412	9	q14.1	-	50	0	0
Cont	chr6	77496506	77506142	9	q14.1	-	50	0	0
Cont	chr6	77506841	77509527	6	q14.1	-	50	0	0
Cont	chr6	78685012	78686442	6	q14.1	-	50	21	42
Cont	chr6	79024187	79093007	9	q14.1	-	50	0	0
Cont	chr6	81340459	81350256	9	q14.1	-	50	0	0
Cont	chr6	81909103	81910604	9	q14.1	-	50	0	0
Cont	chr6	86680559	86682553	8	q14.3	-	50	0	0
Cont	chr6	87463076	87474560	9	q14.3	-	50	0	0
Cont	chr6	88857912	88859176	9	q15	-	50	0	0
Cont	chr6	89978350	89978942	6	q15	GABRR1	50	0	0
Cont	chr6	91294129	91294743	6	q15	MAP3K7	50	0	0
Cont	chr6	92967281	92967813	6	q16.1	-	50	2	4
Cont	chr6	95345759	95348635	9	q16.1	-	50	0	0
Cont	chr6	96494360	96496120	9	q16.1	-	50	0	0
Cont	chr6	99495881	99497552	9	q16.2	FBXL4	50	0	0
Cont	chr6	100141275	100141994	6	q16.3	-	50	0	0
Cont	chr6	101487861	101491601	9	q16.3	-	50	0	0
Cont	chr6	102041250	102045717	9	q16.3	GRIK2	50	0	0
Cont	chr6	102921742	102922628	9	q16.3	-	50	0	0
Cont	chr6	105495062	105496689	9	q21	-	50	2	4
Cont	chr6	108138045	108139210	6	q21	SCML4	50	0	0
Cont	chr6	110279401	110281115	6	q21	-	50	0	0
Cont	chr6	112751778	112752451	9	q21	-	50	0	0
Cont	chr6	112981889	112986148	9	q21	-	50	0	0
Cont	chr6	114285250	114287750	9	q22.1	MARCKS	50	4	8
Cont	chr6	114330722	114331939	9	q22.1	-	50	0	0
Cont	chr6	119119797	119120709	8	q22.31	-	50	0	0
Cont	chr6	124474275	124512684	9	q22.31	NKAIN2	50	1	2
Cont	chr6	126224962	126228845	9	q22.32	NCOA7	50	0	0
Cont	chr6	132060994	132071264	9	q23.2	OR2A4,ENPP3	50	17	34
Cont	chr6	132148313	132150449	8	q23.2	-	50	0	0
Cont	chr6	132156662	132160223	9	q23.2	-	50	0	0
Cont	chr6	132749344	132754170	9	q23.2	MOXD1	50	0	0
Cont	chr6	134631119	134636149	9	q23.2	SGK1	50	0	0
Cont	chr6	136893366	136894626	9	q23.3	MAP7	50	0	0
Cont	chr6	139498245	139499174	6	q24.1	HECA	50	0	0
Cont	chr6	141096813	141097430	6	q24.1	-	50	0	0
Cont	chr6	145747091	145748193	6	q24.3	-	50	0	0
Cont	chr6	150966309	150967081	9	q25.1	PLEKHG1	50	1	2
Cont	chr6	151547907	151554083	9	q25.1	-	50	0	0
Cont	chr6	151548393	151550748	9	q25.1	-	50	0	0
Cont	chr6	152431681	152433972	7	q25.1	ESR1	50	0	0
Cont	chr6	152432919	152433903	9	q25.1	ESR1	50	0	0
Cont	chr6	154661490	154663386	9	q25.2	IPCEF1	50	0	0
Cont	chr6	155159916	155164723	9	q25.2	RBM16	50	0	0
Cont	chr6	157651440	157655375	8	q25.3	-	50	50	100
Cont	chr6	158468277	158469050	6	q25.3	SERAC1	50	1	2
Cont	chr6	158577021	158578715	9	q25.3	-	50	1	2
Cont	chr6	159045837	159046662	6	q25.3	SYTL3	50	0	0
Cont	chr6	160006217	160008613	6	q25.3	-	50	0	0
Cont	chr6	161646237	161648469	6	q26	-	50	2	4
Cont	chr6	161646943	161647779	6	q26	-	50	2	4
Cont	chr6	161647248	161648784	6	q26	-	50	2	4
Cont	chr6	162503730	162507147	9	q26	PARK2	50	0	0
Cont	chr6	164463229	164467413	9	q27	-	50	0	0
Cont	chr6	165644699	165651948	9	q27	-	50	0	0
Cont	chr6	165993570	165998744	9	q27	PDE10A	50	9	18
Cont	chr6	166417534	166422591	9	q27	-	50	0	0
Cont	chr6	167408121	167409138	6	q27	-	50	42	84
Cont	chr6	168083696	168085901	9	q27	MLLT4	50	0	0
Cont	chr6	168312161	168312625	6	q27	-	50	0	0
Cont	chr6	168377284	168381839	9	q27	-	50	0	0
Cont	chr6	168459850	168461640	6	q27	DACT2	50	0	0
Cont	chr6	168703994	168706026	6	q27	SMOC2	50	0	0
Cont	chr6	168735762	168737881	6	q27	SMOC2	50	0	0
Cont	chr6	168738681	168739146	6	q27	SMOC2	50	0	0
Cont	chr6	168756118	168758177	6	q27	SMOC2	50	1	2
Cont	chr6	168981778	168983303	6	q27	-	50	0	0
Cont	chr6	168988869	168990019	6	q27	-	50	0	0
Cont	chr6	169073188	169074967	9	q27	-	50	11	22
Cont	chr6	169375147	169377202	9	q27	THBS2	50	12	24
Cont	chr6	169513906	169514479	6	q27	-	50	0	0
Cont	chr6	169804523	169805031	6	q27	WDR27	50	36	72
Cont	chr6	169948063	169948628	6	q27	-	50	0	0
Cont	chr6	169970872	169971381	6	q27	-	50	0	0
Cont	chr6	170212709	170224848	9	q27	-	50	11	22
Cont	chr6	170325492	170328281	9	q27	-	50	34	68
Cont	chr6	170370351	170372632	6	q27	-	50	40	80
Cont	chr6	170417753	170418775	6	q27	-	50	4	8
Cont	chr6	170527819	170528864	7	q27	FAM120B	50	0	0
Cont	chr6	170549391	170551333	9	q27	FAM120B	50	44	88
Cont	chr6	170608754	170611184	9	q27	-	50	0	0
Cont	chr6	170617134	170619054	6	q27	-	50	1	2
Cont	chr6	170645852	170648148	9	q27	-	50	0	0
Cont	chr6	170773423	170896961	9	q27	-	50	0	0
Cont	chr7	34035	136051	9	p22.3	-	50	0	0
Cont	chr7	310449	311322	6	p22.3	-	50	39	78
Cont	chr7	911533	912592	6	p22.3	ADAP1	50	13	26
Cont	chr7	915238	915790	6	p22.3	ADAP1	50	0	0
Cont	chr7	1527216	1529358	6	p22.3	-	50	2	4
Cont	chr7	1908860	1912266	9	p22.3	MAD1L1	50	5	10
Cont	chr7	1996855	1998464	6	p22.3	MAD1L1	50	1	2
Cont	chr7	2041575	2042275	6	p22.3	MAD1L1	50	0	0
Cont	chr7	2383615	2384315	6	p22.2	EIF3B	50	28	56
Cont	chr7	2566857	2567404	6	p22.2	IQCE	50	5	10
Cont	chr7	3577056	3585481	9	p22.2	SDK1	50	0	0
Cont	chr7	3621004	3622007	6	p22.2	SDK1	50	0	0
Cont	chr7	3981795	3984099	9	p22.2	SDK1	50	0	0
Cont	chr7	4047780	4048825	9	p22.2	SDK1	50	0	0
Cont	chr7	4124707	4126756	6	p22.2	SDK1	50	0	0
Cont	chr7	8430119	8432074	9	p21.3	-	50	0	0
Cont	chr7	8793032	8832731	9	p21.3	-	50	0	0
Cont	chr7	9601138	9602661	6	p21.3	-	50	3	6
Cont	chr7	9642715	9646944	9	p21.3	-	50	0	0
Cont	chr7	10595271	10596429	8	p21.3	-	50	0	0
Cont	chr7	11887119	11889213	9	p21.3	-	50	0	0
Cont	chr7	11913025	11913471	6	p21.3	-	50	0	0
Cont	chr7	12491179	12492057	6	p21.3	-	50	0	0
Cont	chr7	12532679	12534873	6	p21.3	-	50	0	0
Cont	chr7	13244570	13247388	9	p21.3	-	50	0	0
Cont	chr7	14217213	14218690	6	p21.2	DGKB	50	0	0
Cont	chr7	16666668	16668777	9	p21.1	BZW2	50	0	0
Cont	chr7	24004755	24006584	9	p15.3	-	50	0	0
Cont	chr7	25023986	25026376	6	p15.2	-	50	0	0
Cont	chr7	25607877	25608561	6	p15.2	-	50	0	0
Cont	chr7	26103848	26112246	9	p15.2	-	50	0	0
Cont	chr7	26218240	26219487	9	p15.2	CBX3	50	3	6
Cont	chr7	28540564	28541742	6	p15.1	CREB5	50	0	0
Cont	chr7	28540840	28541403	6	p15.1	CREB5	50	0	0
Cont	chr7	29655138	29656676	6	p15.1	LOC646762	50	0	0
Cont	chr7	31282013	31285456	9	p15.1	-	50	0	0
Cont	chr7	31490291	31491778	6	p15.1	-	50	9	18
Cont	chr7	31556764	31558482	9	p15.1	CCDC129	50	0	0
Cont	chr7	32741081	32744772	6	p14.3	-	50	0	0
Cont	chr7	35050406	35052889	9	p14.3	-	50	0	0
Cont	chr7	38351034	38364471	9	p14.1	-	50	0	0
Cont	chr7	38354188	38364471	9	p14.1	-	50	0	0
Cont	chr7	39512840	39518302	9	p14.1	-	50	0	0
Cont	chr7	43591429	43598530	9	p13	STK17A	50	0	0
Cont	chr7	43967223	44048021	9	p13	FLJ35390,POLR2J4,SPDYE1,RASA4P	50	3	6
Cont	chr7	45817171	45823229	9	p13	-	50	5	10
Cont	chr7	46080296	46082009	7	p13	-	50	0	0
Cont	chr7	47056105	47059180	6	p12.3	-	50	1	2
Cont	chr7	48551969	48562717	9	p12.3	ABCA13	50	0	0
Cont	chr7	51561893	51571221	9	p12.1	-	50	0	0
Cont	chr7	51561893	51565725	9	p12.1	-	50	0	0
Cont	chr7	52697597	52712801	9	p12.1	-	50	5	10
Cont	chr7	52930599	52932663	6	p12.1	-	50	0	0
Cont	chr7	52931282	52932543	6	p12.1	-	50	0	0
Cont	chr7	54348136	54355770	6	p11.2	-	50	20	40
Cont	chr7	54488211	54491112	6	p11.2	-	50	0	0
Cont	chr7	54563983	54565024	9	p11.2	-	50	0	0
Cont	chr7	56054925	56056526	9	p11.2	PSPH	50	2	4
Cont	chr7	56398061	56410335	9	p11.2	-	50	6	12
Cont	chr7	56729523	56737442	9	p11.2	-	50	0	0
Cont	chr7	57737500	57780156	9	p11.1	-	50	46	92
Cont	chr7	57885899	57918335	9	p11.1	-	50	50	100
Cont	chr7	61096091	61249294	6	q11.1	#NAME?	50	22	44
Cont	chr7	61610527	61612756	6	q11.21	-	50	14	28
Cont	chr7	62844017	62870536	9	q11.21	-	50	8	16
Cont	chr7	63984049	63985084	8	q11.21	-	50	7	14
Cont	chr7	64050828	64051468	9	q11.21	-	50	0	0
Cont	chr7	64239049	64247361	9	q11.21	INTS4L1	50	10	20
Cont	chr7	64354006	64359878	6	q11.21	-	50	0	0
Cont	chr7	64354006	64360119	6	q11.21	-	50	0	0
Cont	chr7	64358147	64359878	9	q11.21	-	50	0	0
Cont	chr7	64612545	64679379	9	q11.21	-	50	42	84
Cont	chr7	64750354	64758248	6	q11.21	INTS4L2	50	49	98
Cont	chr7	65136118	65137932	9	q11.21	-	50	0	0
Cont	chr7	65225235	65229472	9	q11.21	CRCP	50	0	0
Cont	chr7	65227007	65229472	9	q11.21	CRCP	50	0	0
Cont	chr7	66121631	66124181	9	q11.22	TYW1	50	0	0
Cont	chr7	66335018	66336838	6	q11.22	TYW1	50	0	0
Cont	chr7	71682534	71684330	6	q11.22	TYW1B	50	0	0
Cont	chr7	71908033	71913517	6	q11.23	TYW1B	50	0	0
Cont	chr7	72109310	72170461	9	q11.23	PMS2L2,SPDYE8P,STAG3L3	50	0	0
Cont	chr7	72804299	73004883	6	q11.23	CLDN4,WBSCR28,WBSCR27,CLDN3	50	0	0
Cont	chr7	73148249	73148751	6	q11.23	LIMK1	50	3	6
Cont	chr7	73467894	73469172	6	q11.23	-	50	0	0
Cont	chr7	74110266	74111636	6	q11.23	WBSCR16	50	0	0
Cont	chr7	74331827	74353380	7	q11.23	-	50	0	0
Cont	chr7	74610644	74612042	6	q11.23	-	50	0	0
Cont	chr7	74742171	74830146	9	q11.23	STAG3L1,PMS2L2,SPDYE8P	50	0	0
Cont	chr7	75191996	75205991	9	q11.23	HIP1	50	3	6
Cont	chr7	75502182	75503958	9	q11.23	STYXL1	50	7	14
Cont	chr7	75502182	75505632	9	q11.23	STYXL1	50	7	14
Cont	chr7	75982794	75994790	6	q11.23	UPK3B	50	0	0
Cont	chr7	75982794	75988969	7	q11.23	UPK3B	50	0	0
Cont	chr7	75982794	76014997	6	q11.23	UPK3B	50	0	0
Cont	chr7	75982829	75994790	6	q11.23	UPK3B	50	0	0
Cont	chr7	76046559	76053594	9	q11.23	-	50	0	0
Cont	chr7	76476432	76535619	9	q11.23	PMS2L11,LOC100132832	50	0	0
Cont	chr7	76476432	76511167	9	q11.23	PMS2L11,LOC100132832	50	0	0
Cont	chr7	76540199	76546088	8	q11.23	-	50	0	0
Cont	chr7	76616652	76627034	9	q11.23	CCDC146	50	0	0
Cont	chr7	79003197	79003734	6	q21.11	-	50	4	8
Cont	chr7	81279416	81280521	6	q21.11	-	50	0	0
Cont	chr7	82784290	82784812	6	q21.11	-	50	1	2
Cont	chr7	82888354	82889107	9	q21.11	SEMA3E	50	0	0
Cont	chr7	85449114	85450066	9	q21.11	-	50	0	0
Cont	chr7	86069304	86083786	9	q21.11	-	50	0	0
Cont	chr7	89357422	89369397	9	q21.13	-	50	0	0
Cont	chr7	93164739	93170322	9	q21.3	-	50	0	0
Cont	chr7	97233946	97240537	9	q21.3	-	50	0	0
Cont	chr7	97491123	97495252	9	q21.3	-	50	0	0
Cont	chr7	98066347	98067960	6	q22.1	-	50	0	0
Cont	chr7	98066347	98068987	6	q22.1	-	50	0	0
Cont	chr7	98066490	98068987	6	q22.1	-	50	0	0
Cont	chr7	100165798	100181151	9	q22.1	ZAN	50	0	0
Cont	chr7	100421381	100421956	6	q22.1	-	50	8	16
Cont	chr7	100732955	100738252	9	q22.1	-	50	1	2
Cont	chr7	100787549	100799680	9	q22.1	EMID2	50	4	8
Cont	chr7	101511108	101514218	6	q22.1	CUX1	50	0	0
Cont	chr7	102135311	102152748	9	q22.1	-	50	0	0
Cont	chr7	102587705	102588625	9	q22.1	-	50	0	0
Cont	chr7	106511043	106515955	9	q22.3	PRKAR2B	50	0	0
Cont	chr7	107251283	107251990	6	q31.1	-	50	0	0
Cont	chr7	109969207	109975675	9	q31.1	-	50	0	0
Cont	chr7	110809909	110887301	9	q31.1	IMMP2L	50	0	0
Cont	chr7	110852573	110854467	9	q31.1	IMMP2L	50	0	0
Cont	chr7	111019447	111020231	6	q31.1	-	50	1	2
Cont	chr7	113740682	113741195	6	q31.1	-	50	8	16
Cont	chr7	115718783	115728357	9	q31.2	-	50	0	0
Cont	chr7	115820467	115821550	9	q31.2	-	50	0	0
Cont	chr7	118618449	118621941	9	q31.31	-	50	0	0
Cont	chr7	123900458	123904883	9	q31.33	LOC136157	50	42	84
Cont	chr7	123900458	123905192	9	q31.33	LOC136157	50	42	84
Cont	chr7	125833145	125838669	9	q31.33	-	50	0	0
Cont	chr7	128197472	128383178	9	q32.1	IRF5,CCDC136,FLNC,OPN1SW,ATP6V1F,CALU,TNPO3,KCP	50	3	6
Cont	chr7	130729268	130731344	9	q32.3	MKLN1	50	0	0
Cont	chr7	134923472	134925676	6	q33	NUP205	50	0	0
Cont	chr7	137947009	137947747	6	q34	SVOPL	50	24	48
Cont	chr7	139834962	139837066	8	q34	-	50	0	0
Cont	chr7	141406103	141441024	9	q34	MGAM	50	0	0
Cont	chr7	141432799	141433360	6	q34	MGAM	50	0	0
Cont	chr7	141692622	141702982	9	q34	-	50	0	0
Cont	chr7	141704110	141720176	9	q34	-	50	0	0
Cont	chr7	141949422	141956968	9	q34	-	50	0	0
Cont	chr7	142134204	142184405	9	q34	PRSS2,PRSS1,TRY6	50	0	0
Cont	chr7	142154589	142181777	9	q34	PRSS2,TRY6	50	0	0
Cont	chr7	142560404	142574112	9	q34	-	50	0	0
Cont	chr7	142582346	142593479	9	q34	TAS2R39	50	0	0
Cont	chr7	142928256	143056398	9	q35	LOC441294,FAM115C	50	1	2
Cont	chr7	143508409	143705959	9	q35	CTAGE4,OR2A9P,OR2A42,ARHGEF5L,OR2A1,OR2A20P,OR2A7,ARHGEF5	50	42	84
Cont	chr7	143508409	143705777	9	q35	CTAGE4,OR2A9P,OR2A42,ARHGEF5L,OR2A1,OR2A20P,OR2A7,ARHGEF5	50	42	84
Cont	chr7	143508409	143705516	9	q35	CTAGE4,OR2A9P,OR2A42,ARHGEF5L,OR2A1,OR2A20P,OR2A7,ARHGEF5	50	42	84
Cont	chr7	143539578	143541360	6	q35	-	50	42	84
Cont	chr7	143582523	143594014	9	q35	OR2A7	50	0	0
Cont	chr7	143665697	143705959	9	q35	ARHGEF5	50	3	6
Cont	chr7	143692626	143705959	9	q35	ARHGEF5	50	3	6
Cont	chr7	144401209	144406086	9	q35	-	50	0	0
Cont	chr7	144547926	144552516	9	q35	-	50	0	0
Cont	chr7	146642455	146644108	9	q35	CNTNAP2	50	0	0
Cont	chr7	149478575	149479461	9	q36.1	-	50	1	2
Cont	chr7	151182906	151183481	6	q36.1	PRKAG2	50	1	2
Cont	chr7	151535690	151599082	9	q36.1	MLL3	50	1	2
Cont	chr7	151876206	151877262	6	q36.1	-	50	3	6
Cont	chr7	152205655	152211207	9	q36.2	-	50	0	0
Cont	chr7	152941089	152941750	6	q36.2	-	50	6	12
Cont	chr7	153784699	153786066	6	q36.2	DPP6	50	6	12
Cont	chr7	154082749	154087087	9	q36.2	DPP6	50	0	0
Cont	chr7	154507823	154509790	9	q36.2	HTR5A	50	0	0
Cont	chr7	154828318	154834307	9	q36.3	-	50	20	40
Cont	chr7	154828318	154836417	9	q36.3	-	50	20	40
Cont	chr7	154831012	154834307	9	q36.3	-	50	20	40
Cont	chr7	154831012	154836417	9	q36.3	-	50	20	40
Cont	chr7	154831382	154836417	9	q36.3	-	50	20	40
Cont	chr7	154892336	154894051	6	q36.3	-	50	19	38
Cont	chr7	155419819	155420339	6	q36.3	-	50	0	0
Cont	chr7	155639348	155641439	6	q36.3	-	50	0	0
Cont	chr7	156079842	156087139	9	q36.3	-	50	0	0
Cont	chr7	157132234	157135984	9	q36.3	PTPRN2	50	0	0
Cont	chr7	157216647	157219772	6	q36.3	PTPRN2	50	0	0
Cont	chr7	157232197	157235332	6	q36.3	PTPRN2	50	5	10
Cont	chr7	157425869	157427130	9	q36.3	PTPRN2	50	0	0
Cont	chr7	157632220	157635484	9	q36.3	PTPRN2	50	49	98
Cont	chr7	157739392	157740162	6	q36.3	PTPRN2	50	43	86
Cont	chr7	157845308	157846947	9	q36.3	PTPRN2	50	8	16
Cont	chr7	157902486	157903699	6	q36.3	PTPRN2	50	2	4
Cont	chr7	157911115	157913223	6	q36.3	PTPRN2	50	0	0
Cont	chr7	158007079	158008019	6	q36.3	PTPRN2	50	0	0
Cont	chr7	158008859	158010014	6	q36.3	PTPRN2	50	0	0
Cont	chr7	158193307	158197703	9	q36.3	-	50	0	0
Cont	chr7	158400495	158403216	9	q36.3	WDR60	50	14	28
Cont	chr7	158637672	158638267	6	q36.3	-	50	6	12
Cont	chr7	158688133	158689233	6	q36.3	-	50	2	4
Cont	chr7	158810149	158815458	9	q36.3	-	50	0	0
Cont	chr8	7005	145180	9	p23.3	OR4F21	50	0	0
Cont	chr8	615725	616275	6	p23.3	ERICH1	50	0	0
Cont	chr8	841323	844194	9	p23.3	-	50	2	4
Cont	chr8	905044	905889	6	p23.3	-	50	2	4
Cont	chr8	917788	919133	9	p23.3	-	50	46	92
Cont	chr8	951052	955072	9	p23.3	-	50	50	100
Cont	chr8	970775	973475	6	p23.3	-	50	7	14
Cont	chr8	1118195	1118758	6	p23.3	-	50	0	0
Cont	chr8	1250804	1254324	9	p23.3	-	50	0	0
Cont	chr8	1310463	1311903	6	p23.3	-	50	0	0
Cont	chr8	1319764	1321490	6	p23.3	-	50	1	2
Cont	chr8	1328300	1343560	9	p23.3	-	50	0	0
Cont	chr8	1496892	1499342	9	p23.3	DLGAP2	50	0	0
Cont	chr8	1577925	1579425	6	p23.3	DLGAP2	50	0	0
Cont	chr8	1646211	1647157	6	p23.3	-	50	3	6
Cont	chr8	1733823	1734458	6	p23.3	-	50	0	0
Cont	chr8	1763885	1764477	7	p23.3	ARHGEF10	50	5	10
Cont	chr8	1822986	1826196	9	p23.3	ARHGEF10	50	0	0
Cont	chr8	1824411	1825771	9	p23.3	ARHGEF10	50	0	0
Cont	chr8	1927101	1929856	9	p23.3	KBTBD11	50	21	42
Cont	chr8	2021003	2021753	9	p23.3	MYOM2	50	0	0
Cont	chr8	2116944	2122322	9	p23.3	-	50	0	0
Cont	chr8	2182573	2183043	6	p23.3	-	50	0	0
Cont	chr8	2202704	2203614	7	p23.2	-	50	0	0
Cont	chr8	2241102	2251073	9	p23.2	-	50	41	82
Cont	chr8	2316619	2317158	6	p23.2	-	50	0	0
Cont	chr8	2575570	2580452	9	p23.2	-	50	0	0
Cont	chr8	2874575	2877927	9	p23.2	CSMD1	50	0	0
Cont	chr8	3132760	3135806	6	p23.2	CSMD1	50	1	2
Cont	chr8	3168778	3169628	9	p23.2	CSMD1	50	1	2
Cont	chr8	3568431	3569091	6	p23.2	CSMD1	50	2	4
Cont	chr8	3773272	3777688	9	p23.2	CSMD1	50	0	0
Cont	chr8	5582797	5593145	9	p23.2	-	50	0	0
Cont	chr8	5715423	5720143	9	p23.2	-	50	0	0
Cont	chr8	6813531	6867208	9	p23.1	DEFA1,LOC728358,DEFA3	50	1	2
Cont	chr8	6813752	6815559	9	p23.1	-	50	1	2
Cont	chr8	7053465	7461991	9	p23.1	DEFB105B,DEFB106B,DEFB106A,DEFB107A,FAM90A7,SPAG11B,DEFB107B,DEFB103B,DEFB109P1B,DEFB104B,DEFB103A,LOC349196,DEFB105A,DEFB104A	50	1	2
Cont	chr8	7098383	7145917	9	p23.1	LOC349196	50	1	2
Cont	chr8	7175157	7188041	9	p23.1	-	50	11	22
Cont	chr8	7187842	7342783	9	p23.1	DEFB105B,DEFB106B,DEFB106A,DEFB107A,SPAG11B,DEFB107B,DEFB103B,DEFB104B,DEFB103A,DEFB105A,DEFB104A	50	11	22
Cont	chr8	7187842	7461991	9	p23.1	DEFB105B,DEFB106B,DEFB106A,DEFB107A,FAM90A7,SPAG11B,DEFB107B,DEFB103B,DEFB104B,DEFB103A,DEFB105A,DEFB104A	50	11	22
Cont	chr8	7352315	7431157	9	p23.1	DEFB107A,FAM90A7,DEFB107B	50	11	22
Cont	chr8	7390723	7432042	9	p23.1	FAM90A7	50	11	22
Cont	chr8	7562393	7931319	9	p23.1	DEFB105B,DEFB106B,DEFB106A,DEFB4,DEFB107A,SPAG11B,DEFB109P1B,DEFB103B,DEFB107B,FAM66E,DEFB103A,SPAG11A,DEFB104B,DEFB105A,DEFB104A	50	3	6
Cont	chr8	7606465	7721219	9	p23.1	DEFB105B,DEFB106B,DEFB106A,DEFB107A,DEFB107B,DEFB105A	50	3	6
Cont	chr8	7669557	7929174	9	p23.1	DEFB106B,DEFB106A,DEFB4,SPAG11B,DEFB103B,FAM66E,DEFB103A,SPAG11A,DEFB104B,DEFB104A	50	3	6
Cont	chr8	7669557	7797026	9	p23.1	DEFB105B,DEFB106B,DEFB106A,DEFB4,DEFB107A,SPAG11B,DEFB103B,DEFB107B,DEFB103A,SPAG11A,DEFB104B,DEFB105A,DEFB104A	50	3	6
Cont	chr8	7669762	7904302	9	p23.1	DEFB105B,DEFB106B,DEFB106A,DEFB4,DEFB107A,SPAG11B,DEFB109P1B,DEFB103B,DEFB107B,FAM66E,DEFB103A,SPAG11A,DEFB104B,DEFB105A,DEFB104A	50	3	6
Cont	chr8	7722569	7875159	9	p23.1	DEFB106A,DEFB103A,DEFB104A,DEFB106B,DEFB4,SPAG11B,DEFB103B,FAM66E,SPAG11A,DEFB104B	50	3	6
Cont	chr8	7861701	7929174	9	p23.1	DEFB109P1B,FAM66E	50	3	6
Cont	chr8	7861701	7875159	9	p23.1	FAM66E	50	3	6
Cont	chr8	7861701	7928751	9	p23.1	DEFB109P1B,FAM66E	50	3	6
Cont	chr8	7862273	7929174	9	p23.1	DEFB109P1B,FAM66E	50	3	6
Cont	chr8	7904302	7929174	9	p23.1	-	50	3	6
Cont	chr8	7904302	8156973	9	p23.1	FLJ10661	50	3	6
Cont	chr8	7977484	8027787	6	p23.1	-	50	0	0
Cont	chr8	8066180	8125752	9	p23.1	FLJ10661	50	48	96
Cont	chr8	8109714	8125302	9	p23.1	FLJ10661	50	48	96
Cont	chr8	8323769	8328247	9	p23.1	-	50	0	0
Cont	chr8	8423415	8424348	8	p23.1	-	50	0	0
Cont	chr8	9535218	9538345	9	p23.1	TNKS	50	0	0
Cont	chr8	11282984	11284541	9	p23.1	C8orf12	50	0	0
Cont	chr8	11933753	12099266	9	p23.1	ZNF705D,FAM66D,LOC392196,DUB3,DEFB130	50	35	70
Cont	chr8	11933753	12072371	9	p23.1	ZNF705D,FAM66D,DUB3,DEFB130,LOC392196	50	35	70
Cont	chr8	12018353	12054729	9	p23.1	FAM66D,DUB3,LOC392196	50	35	70
Cont	chr8	12064764	12072506	9	p23.1	-	50	1	2
Cont	chr8	12240103	12321687	9	p23.1	DEFB109P1,FAM66A	50	22	44
Cont	chr8	12240103	12322432	9	p23.1	DEFB109P1,FAM66A	50	22	44
Cont	chr8	12240373	12263968	9	p23.1	FAM66A	50	22	44
Cont	chr8	12264620	12276249	9	p23.1	FAM66A	50	1	2
Cont	chr8	12264620	12290523	9	p23.1	FAM66A	50	1	2
Cont	chr8	12264620	12284550	9	p23.1	FAM66A	50	1	2
Cont	chr8	12275769	12284550	9	p23.1	FAM66A	50	1	2
Cont	chr8	12284325	12321687	9	p23.1	DEFB109P1,FAM66A	50	1	2
Cont	chr8	12284649	12286051	9	p23.1	FAM66A	50	1	2
Cont	chr8	12680728	12688903	6	p23.1	LOC340357	50	1	2
Cont	chr8	15446216	15457509	9	p22	TUSC3	50	0	0
Cont	chr8	16245622	16251869	9	p22	-	50	0	0
Cont	chr8	16866207	16866669	6	p22	-	50	26	52
Cont	chr8	17624937	17626103	9	p22	MTUS1	50	0	0
Cont	chr8	17794520	17796609	7	p22	FGL1	50	0	0
Cont	chr8	17795537	17796522	9	p22	FGL1	50	0	0
Cont	chr8	18498862	18500297	6	p22	PSD3	50	8	16
Cont	chr8	18857976	18858591	6	p22	PSD3	50	0	0
Cont	chr8	23462931	23463852	7	p21.2	SLC25A37	50	0	0
Cont	chr8	24201098	24207111	9	p21.2	-	50	0	0
Cont	chr8	25028319	25046810	9	p21.2	-	50	0	0
Cont	chr8	25466585	25472535	9	p21.2	-	50	0	0
Cont	chr8	27739899	27740455	6	p21.1	PBK	50	16	32
Cont	chr8	27744009	27745001	6	p21.1	PBK	50	0	0
Cont	chr8	29957137	29957822	6	p12	-	50	8	16
Cont	chr8	30723896	30725134	8	p12	UBXN8	50	0	0
Cont	chr8	36193282	36199569	9	p12	-	50	0	0
Cont	chr8	36392979	36398258	9	p12	-	50	0	0
Cont	chr8	37170049	37171011	6	p12	-	50	7	14
Cont	chr8	38211076	38211650	9	p12	DDHD2	50	1	2
Cont	chr8	39350819	39506576	9	p11.23	#NAME?	50	0	0
Cont	chr8	40301941	40309124	9	p11.21	-	50	0	0
Cont	chr8	40893875	40898691	9	p11.21	-	50	0	0
Cont	chr8	42309719	42313291	6	p11.21	-	50	39	78
Cont	chr8	43944978	43951179	6	p11.1	-	50	19	38
Cont	chr8	46958111	46977129	6	q11.1	-	50	50	100
Cont	chr8	47643059	47665068	9	q11.1	-	50	8	16
Cont	chr8	49255824	49256514	8	q11.21	-	50	13	26
Cont	chr8	51193665	51200888	9	q11.22	SNTG1	50	0	0
Cont	chr8	51387568	51390822	9	q11.22	SNTG1	50	0	0
Cont	chr8	53863532	53864180	6	q11.23	-	50	0	0
Cont	chr8	54285133	54286183	6	q11.23	-	50	0	0
Cont	chr8	55371651	55373817	9	q11.23	-	50	0	0
Cont	chr8	57151570	57160264	9	q12.1	-	50	0	0
Cont	chr8	57211191	57261088	9	q12.1	PLAG1	50	1	2
Cont	chr8	58277427	58297222	9	q12.1	-	50	49	98
Cont	chr8	58280478	58290697	9	q12.1	-	50	49	98
Cont	chr8	60298115	60299046	9	q12.1	-	50	13	26
Cont	chr8	62197928	62198444	6	q12.2	-	50	0	0
Cont	chr8	63197553	63202929	9	q12.3	-	50	0	0
Cont	chr8	66254405	66257162	9	q13.1	-	50	0	0
Cont	chr8	66922040	66922918	6	q13.1	-	50	0	0
Cont	chr8	67283444	67284234	7	q13.1	-	50	0	0
Cont	chr8	71020905	71027198	9	q13.3	-	50	3	6
Cont	chr8	71746125	71747196	6	q13.3	XKR9	50	17	34
Cont	chr8	71817510	71820228	9	q13.3	-	50	0	0
Cont	chr8	72377264	72380227	9	q13.3	EYA1	50	0	0
Cont	chr8	74223856	74224500	6	q21.11	-	50	0	0
Cont	chr8	77499899	77501123	6	q21.11	-	50	1	2
Cont	chr8	82207571	82209251	6	q21.13	-	50	0	0
Cont	chr8	83167770	83168241	6	q21.13	-	50	0	0
Cont	chr8	85423543	85431720	9	q21.2	RALYL	50	0	0
Cont	chr8	86851058	86911198	9	q21.2	REXO1L2P	50	25	50
Cont	chr8	87257375	87264287	9	q21.3	-	50	0	0
Cont	chr8	94141505	94142779	6	q22.1	-	50	0	0
Cont	chr8	96450205	96452377	6	q22.1	-	50	13	26
Cont	chr8	96944244	96948758	9	q22.1	-	50	0	0
Cont	chr8	97589243	97591135	6	q22.1	SDC2	50	0	0
Cont	chr8	97589243	97591084	6	q22.1	SDC2	50	0	0
Cont	chr8	97589931	97591135	9	q22.1	SDC2	50	0	0
Cont	chr8	100004702	100005651	9	q22.2	-	50	0	0
Cont	chr8	104063932	104065762	6	q22.3	-	50	0	0
Cont	chr8	106865722	106866532	6	q23.1	ZFPM2	50	0	0
Cont	chr8	107797660	107798177	6	q23.1	OXR1	50	3	6
Cont	chr8	108574055	108575564	9	q23.1	ANGPT1	50	0	0
Cont	chr8	114125735	114127903	9	q23.3	CSMD3	50	0	0
Cont	chr8	115148622	115149858	6	q23.3	-	50	0	0
Cont	chr8	115703020	115712660	9	q23.3	-	50	0	0
Cont	chr8	116066909	116067541	6	q23.3	-	50	20	40
Cont	chr8	118943234	118944799	9	q24.11	EXT1	50	0	0
Cont	chr8	123182621	123184310	9	q24.13	-	50	0	0
Cont	chr8	126750449	126750950	6	q24.13	-	50	5	10
Cont	chr8	128317932	128318937	9	q24.21	-	50	0	0
Cont	chr8	129832108	129835412	6	q24.21	-	50	0	0
Cont	chr8	129928510	129931559	9	q24.21	-	50	0	0
Cont	chr8	131919946	131922037	9	q24.22	ADCY8	50	0	0
Cont	chr8	135578810	135581105	6	q24.22	ZFAT	50	0	0
Cont	chr8	137229374	137233056	8	q24.23	-	50	0	0
Cont	chr8	138195078	138196563	6	q24.23	-	50	0	0
Cont	chr8	140672973	140676202	9	q24.3	-	50	2	4
Cont	chr8	142414375	142415165	6	q24.3	-	50	0	0
Cont	chr8	142630204	142630861	6	q24.3	-	50	0	0
Cont	chr8	142709773	142714238	9	q24.3	-	50	38	76
Cont	chr8	143321169	143321617	6	q24.3	TSNARE1	50	32	64
Cont	chr8	143460346	143713032	9	q24.3	BAI1,TSNARE1,ARC	50	8	16
Cont	chr8	143838184	143839761	6	q24.3	-	50	0	0
Cont	chr8	143976270	143977203	6	q24.3	-	50	0	0
Cont	chr8	144224990	144226795	8	q24.3	-	50	4	8
Cont	chr8	144347820	144383961	9	q24.3	GPIHBP1	50	8	16
Cont	chr8	144771634	144785886	6	q24.3	-	50	0	0
Cont	chr8	144814698	144815358	6	q24.3	-	50	38	76
Cont	chr8	144819132	144820572	6	q24.3	-	50	0	0
Cont	chr8	145000410	145022079	9	q24.3	EPPK1	50	48	96
Cont	chr8	145468250	145472750	9	q24.3	BOP1	50	5	10
Cont	chr8	145475732	145476209	9	q24.3	BOP1	50	28	56
Cont	chr8	145574501	145578651	9	q24.3	ADCK5	50	0	0
Cont	chr8	145688500	145691595	9	q24.3	-	50	8	16
Cont	chr8	145727248	145728383	6	q24.3	KIAA1688	50	0	0
Cont	chr8	146027824	146028636	6	q24.3	ZNF7	50	2	4
Cont	chr9	485	15682	9	p24.3	WASH1	50	0	0
Cont	chr9	310105	312509	6	p24.3	DOCK8	50	0	0
Cont	chr9	697446	698376	6	p24.3	KANK1	50	0	0
Cont	chr9	2138145	2141403	9	p24.3	SMARCA2	50	0	0
Cont	chr9	4366094	4367181	9	p24.2	-	50	0	0
Cont	chr9	4366094	4367777	6	p24.2	-	50	0	0
Cont	chr9	4491098	4493959	9	p24.2	SLC1A1	50	0	0
Cont	chr9	6001447	6004308	9	p24.1	RANBP6	50	10	20
Cont	chr9	6690598	6700717	9	p24.1	-	50	0	0
Cont	chr9	6719261	6719815	6	p24.1	KDM4C	50	0	0
Cont	chr9	10010070	10012636	6	p23	PTPRD	50	0	0
Cont	chr9	10126514	10127786	6	p23	PTPRD	50	16	32
Cont	chr9	13561339	13565947	9	p23	-	50	0	0
Cont	chr9	16379338	16379867	6	p22.3	-	50	7	14
Cont	chr9	17391160	17396972	9	p22.2	CNTLN	50	0	0
Cont	chr9	18568657	18569517	6	p22.1	ADAMTSL1	50	9	18
Cont	chr9	22981728	22982241	9	p21.3	-	50	0	0
Cont	chr9	23352830	23367665	9	p21.3	-	50	0	0
Cont	chr9	23900743	23906185	8	p21.3	-	50	0	0
Cont	chr9	24492114	24509104	9	p21.3	-	50	0	0
Cont	chr9	26557698	26562239	9	p21.2	-	50	0	0
Cont	chr9	28037275	28041288	9	p21.2	LINGO2	50	0	0
Cont	chr9	28836246	28837699	9	p21.1	-	50	0	0
Cont	chr9	29082325	29088033	9	p21.1	-	50	0	0
Cont	chr9	29083580	29087377	9	p21.1	-	50	0	0
Cont	chr9	29581826	29582351	7	p21.1	-	50	0	0
Cont	chr9	31281284	31282768	6	p21.1	-	50	0	0
Cont	chr9	33202801	33204101	6	p13.3	-	50	4	8
Cont	chr9	34525208	34675940	9	p13.3	SIGMAR1,DCTN3,GALT,C9orf23,IL11RA,CNTFR,ARID3C,LOC415056,CCL27	50	2	4
Cont	chr9	35362369	35365249	9	p13.3	UNC13B	50	0	0
Cont	chr9	35718110	35722416	9	p13.3	TLN1,CREB3	50	1	2
Cont	chr9	35970780	35972060	9	p13.3	-	50	0	0
Cont	chr9	36352611	36353818	6	p13.2	RNF38	50	0	0
Cont	chr9	38854711	38952514	9	p13.1	-	50	0	0
Cont	chr9	39134780	39270784	9	p13.1	CNTNAP3	50	0	0
Cont	chr9	39577568	39578613	6	p13.1	-	50	0	0
Cont	chr9	40335103	40415791	9	p12	-	50	1	2
Cont	chr9	40465886	40467873	6	p12	-	50	7	14
Cont	chr9	40465886	40617422	9	p12	-	50	7	14
Cont	chr9	41041385	41045080	6	p12	-	50	4	8
Cont	chr9	41084976	41093833	6	p12	-	50	5	10
Cont	chr9	41722582	41723726	6	p12	-	50	0	0
Cont	chr9	41966175	41967044	6	p12	KGFLP2	50	0	0
Cont	chr9	42786993	42822014	6	p11.2	-	50	2	4
Cont	chr9	43253855	43340907	9	p11.2	-	50	0	0
Cont	chr9	43408551	43409772	6	p11.2	-	50	0	0
Cont	chr9	43632017	43782888	9	p11.2	-	50	0	0
Cont	chr9	44183083	44266724	9	p11.2	KGFLP1	50	0	0
Cont	chr9	44520970	44524451	6	p11.2	-	50	4	8
Cont	chr9	44565338	44579256	6	p11.2	-	50	2	4
Cont	chr9	44666667	44814086	9	p11.2	-	50	1	2
Cont	chr9	44667003	44670496	9	p11.2	-	50	1	2
Cont	chr9	44802673	44805189	9	p11.2	-	50	4	8
Cont	chr9	44814786	44820405	9	p11.2	-	50	6	12
Cont	chr9	44927260	44937519	6	p11.2	FAM27C	50	21	42
Cont	chr9	44932263	44933624	6	p11.2	-	50	21	42
Cont	chr9	45163595	45175211	6	p11.2	-	50	1	2
Cont	chr9	45313957	45332844	9	p11.2	-	50	43	86
Cont	chr9	45331139	45332844	6	p11.2	-	50	43	86
Cont	chr9	45616175	45624352	9	p11.2	FAM27A	50	9	18
Cont	chr9	46003240	46008076	6	p11.2	-	50	18	36
Cont	chr9	46015041	46018746	6	p11.2	-	50	1	2
Cont	chr9	46265527	46268934	6	p11.2	-	50	13	26
Cont	chr9	46265527	46277797	9	p11.2	-	50	13	26
Cont	chr9	46277897	46279394	6	p11.2	-	50	20	40
Cont	chr9	46608158	46622405	6	p11.2	-	50	1	2
Cont	chr9	46718139	46899578	9	p11.1	-	50	0	0
Cont	chr9	46949978	47107472	9	p11.1	-	50	0	0
Cont	chr9	65504996	65658150	9	q12	-	50	0	0
Cont	chr9	66329081	66353976	9	q12	-	50	0	0
Cont	chr9	67376794	67384266	6	q12	FAM27B	50	17	34
Cont	chr9	67379816	67382026	6	q12	-	50	17	34
Cont	chr9	67380901	67381916	6	q12	-	50	17	34
Cont	chr9	67788446	67790156	6	q12	-	50	40	80
Cont	chr9	69885426	69887066	6	q12	-	50	24	48
Cont	chr9	70994292	70995049	6	q21.11	TJP2	50	0	0
Cont	chr9	71085050	71086301	6	q21.11	-	50	0	0
Cont	chr9	71952058	71953288	6	q21.11	MAMDC2	50	0	0
Cont	chr9	74645082	74645668	6	q21.13	-	50	0	0
Cont	chr9	74645710	74646239	6	q21.13	-	50	0	0
Cont	chr9	74995705	74998254	7	q21.13	-	50	0	0
Cont	chr9	75208286	75217416	9	q21.13	-	50	0	0
Cont	chr9	77194155	77201776	9	q21.13	-	50	0	0
Cont	chr9	78109371	78111899	6	q21.13	-	50	49	98
Cont	chr9	78745588	78747927	9	q21.13	-	50	0	0
Cont	chr9	78960222	78967213	9	q21.13	-	50	1	2
Cont	chr9	79632137	79632795	7	q21.2	GNAQ	50	1	2
Cont	chr9	79836125	79837125	6	q21.2	-	50	0	0
Cont	chr9	86964976	86966026	9	q21.33	-	50	0	0
Cont	chr9	87663274	87666070	9	q21.33	-	50	0	0
Cont	chr9	87912086	87914603	6	q21.33	-	50	0	0
Cont	chr9	89716637	89723579	6	q22.1	FAM75C1	50	1	2
Cont	chr9	91365873	91367735	9	q22.2	-	50	0	0
Cont	chr9	93435879	93445905	9	q22.31	-	50	0	0
Cont	chr9	95510165	95511320	9	q22.31	-	50	0	0
Cont	chr9	95539234	95543145	6	q22.31	-	50	0	0
Cont	chr9	96502397	96504347	6	q22.32	-	50	16	32
Cont	chr9	97305777	97306283	6	q22.32	PTCH1	50	5	10
Cont	chr9	98102339	98102858	6	q22.32	HSD17B3	50	0	0
Cont	chr9	98288625	98289461	9	q22.33	HABP4	50	0	0
Cont	chr9	100040340	100040808	6	q22.33	TBC1D2	50	0	0
Cont	chr9	101082865	101083786	6	q22.33	-	50	0	0
Cont	chr9	102786672	102787787	6	q31.1	-	50	9	18
Cont	chr9	103483807	103484548	6	q31.1	GRIN3A	50	1	2
Cont	chr9	103754558	103764248	9	q31.1	-	50	0	0
Cont	chr9	104366769	104367994	9	q31.1	-	50	1	2
Cont	chr9	108779403	108781894	9	q31.2	ZNF462	50	0	0
Cont	chr9	109058059	109060744	6	q31.2	-	50	0	0
Cont	chr9	111870020	111870953	9	q31.3	PALM2-AKAP2,AKAP2	50	0	0
Cont	chr9	112064339	112069738	9	q31.3	-	50	0	0
Cont	chr9	112516996	112519963	9	q31.3	MUSK	50	0	0
Cont	chr9	114860729	114895359	9	q32	-	50	5	10
Cont	chr9	120073517	120074702	9	q33.1	-	50	0	0
Cont	chr9	122296824	122299569	6	q33.2	CDK5RAP2	50	0	0
Cont	chr9	128426750	128427750	9	q33.3	LMX1B	50	11	22
Cont	chr9	128559045	128562860	6	q33.3	-	50	0	0
Cont	chr9	128560427	128561816	6	q33.3	-	50	0	0
Cont	chr9	128560427	128562860	6	q33.3	-	50	0	0
Cont	chr9	129221436	129225883	9	q33.3	-	50	0	0
Cont	chr9	130740850	130741741	6	q34.11	PHYHD1	50	0	0
Cont	chr9	131066551	131067841	6	q34.11	-	50	49	98
Cont	chr9	131255209	131256924	6	q34.11	-	50	5	10
Cont	chr9	131486558	131517881	9	q34.11	PRRX2	50	2	4
Cont	chr9	132070528	132074979	9	q34.11	-	50	0	0
Cont	chr9	132373363	132377325	6	q34.11	-	50	0	0
Cont	chr9	132742245	132742808	6	q34.12	ABL1	50	0	0
Cont	chr9	133250385	133255622	9	q34.13	-	50	0	0
Cont	chr9	133607886	133611972	9	q34.13	-	50	17	34
Cont	chr9	133646862	133653245	9	q34.13	-	50	0	0
Cont	chr9	134581785	134582299	6	q34.13	-	50	0	0
Cont	chr9	134612341	134617403	9	q34.13	C9orf98	50	0	0
Cont	chr9	134934317	134947466	9	q34.2	CEL	50	8	16
Cont	chr9	135161091	135165499	6	q34.2	-	50	34	68
Cont	chr9	135421421	135449536	9	q34.2	FAM163B,ADAMTSL2	50	4	8
Cont	chr9	135746015	135747279	7	q34.2	VAV2	50	0	0
Cont	chr9	135867812	135869133	6	q34.2	-	50	3	6
Cont	chr9	135988153	135989091	6	q34.2	-	50	14	28
Cont	chr9	136555376	136556548	9	q34.2	-	50	1	2
Cont	chr9	136604471	136606646	9	q34.3	-	50	1	2
Cont	chr9	137618971	137620021	7	q34.3	-	50	41	82
Cont	chr9	137917480	138215756	9	q34.3	UBAC1,CAMSAP1,NACC2,C9orf69	50	21	42
Cont	chr9	139373593	139375692	6	q34.3	EXD3	50	0	0
Cont	chr9	139464657	139466558	6	q34.3	NELF	50	4	8
Cont	chr9	139579378	139582963	8	q34.3	WDR85	50	0	0
Cont	chr9	139832925	139833625	6	q34.3	EHMT1	50	14	28
Cont	chr9	139859378	139860768	6	q34.3	-	50	0	0
Cont	chr9	139903215	139905175	9	q34.3	CACNA1B	50	24	48
Cont	chr9	140032179	140034414	6	q34.3	CACNA1B	50	0	0
Cont	chr9	140139333	140153547	9	q34.3	-	50	2	4
Cont	chr9	140190682	140273191	9	q34.3	FAM157B,TUBBP5	50	1	2
Cont	chr10	453557	454247	6	p15.3	DIP2C	50	2	4
Cont	chr10	693098	693711	6	p15.3	DIP2C,C10orf108	50	7	14
Cont	chr10	753692	754352	6	p15.3	-	50	1	2
Cont	chr10	771375	774764	9	p15.3	-	50	0	0
Cont	chr10	829593	830268	6	p15.3	-	50	0	0
Cont	chr10	1271299	1272456	7	p15.3	ADARB2	50	1	2
Cont	chr10	1572580	1575280	9	p15.3	ADARB2,NCRNA00168	50	0	0
Cont	chr10	1648596	1650016	6	p15.3	ADARB2	50	48	96
Cont	chr10	1731370	1734179	9	p15.3	ADARB2	50	0	0
Cont	chr10	2533312	2534056	6	p15.3	-	50	0	0
Cont	chr10	3104717	3106364	9	p15.2	PFKP	50	2	4
Cont	chr10	4698559	4700493	6	p15.1	LOC100216001	50	41	82
Cont	chr10	4847721	4848391	6	p15.1	-	50	0	0
Cont	chr10	4974325	5019031	9	p15.1	AKR1C1	50	1	2
Cont	chr10	6694438	6704207	9	p15.1	0	50	0	0
Cont	chr10	7117049	7118324	6	p14	-	50	50	100
Cont	chr10	8035746	8037167	6	p14	TAF3	50	0	0
Cont	chr10	12600445	12603051	6	p13	CAMK1D	50	0	0
Cont	chr10	12856907	12858150	6	p13	CAMK1D	50	0	0
Cont	chr10	13096562	13100613	9	p13	-	50	0	0
Cont	chr10	13299236	13300845	6	p13	-	50	4	8
Cont	chr10	17350704	17355444	9	p12.33	-	50	0	0
Cont	chr10	18543080	18543598	6	p12.33	CACNB2	50	10	20
Cont	chr10	20037035	20038018	6	p12.32	-	50	0	0
Cont	chr10	20890579	20897455	9	p12.31	-	50	0	0
Cont	chr10	23761453	23761943	9	p12.2	-	50	2	4
Cont	chr10	24417679	24419045	6	p12.1	KIAA1217	50	25	50
Cont	chr10	26725121	26729767	9	p12.1	-	50	0	0
Cont	chr10	26807793	26808456	6	p12.1	APBB1IP	50	4	8
Cont	chr10	27264678	27269584	9	p12.1	C10orf51	50	2	4
Cont	chr10	27653188	27659630	9	p12.1	-	50	0	0
Cont	chr10	27678327	27682267	9	p12.1	-	50	0	0
Cont	chr10	28152701	28153223	6	p12.1	ARMC4	50	1	2
Cont	chr10	28703488	28705670	7	p11.23	-	50	0	0
Cont	chr10	28704004	28705075	9	p11.23	-	50	0	0
Cont	chr10	29752172	29752725	6	p11.23	-	50	2	4
Cont	chr10	29782353	29782968	9	p11.23	-	50	0	0
Cont	chr10	31286703	31291731	9	p11.23	ZNF438	50	0	0
Cont	chr10	31483544	31484776	6	p11.22	-	50	1	2
Cont	chr10	31483544	31485487	6	p11.22	-	50	1	2
Cont	chr10	33229325	33230534	7	p11.22	ITGB1	50	0	0
Cont	chr10	36259633	36261156	9	p11.21	-	50	0	0
Cont	chr10	37486627	37523192	9	p11.21	ANKRD30A	50	5	10
Cont	chr10	38733715	38812330	9	p11.21	#NAME?	50	0	0
Cont	chr10	39046094	39089192	9	p11.1	-	50	18	36
Cont	chr10	42645604	42651209	9	q11.21	BMS1	50	1	2
Cont	chr10	45898323	46105631	9	q11.21	#NAME?	50	0	0
Cont	chr10	45898323	46132685	9	q11.21	#NAME?	50	0	0
Cont	chr10	46164763	46594466	9	q11.22	SYT15,LOC728643,FAM35B,PPYR1,GPRIN2,ANXA8,BMS1P5,ANXA8L1	50	50	100
Cont	chr10	46573577	46591751	9	q11.22	ANXA8,ANXA8L1	50	50	100
Cont	chr10	46647803	46849147	9	q11.22	FAM35B2,LOC642826	50	0	0
Cont	chr10	46999208	47175011	9	q11.22	ANTXRL	50	9	18
Cont	chr10	47216309	47242209	9	q11.22	ANXA8L2	50	0	0
Cont	chr10	47442802	47487644	9	q11.22	FAM21B	50	0	0
Cont	chr10	47442802	47486994	9	q11.22	FAM21B	50	0	0
Cont	chr10	47725753	47900156	9	q11.22	ANXA8,LOC642826,FAM25C,FAM25G,ANXA8L1,FAM25B	50	0	0
Cont	chr10	47725753	47820924	9	q11.22	LOC642826	50	0	0
Cont	chr10	47725753	47774013	9	q11.22	-	50	0	0
Cont	chr10	47862986	47898737	6	q11.22	ANXA8,FAM25C,FAM25G,ANXA8L1,FAM25B	50	0	0
Cont	chr10	48365756	48489335	9	q11.22	PTPN20B,PTPN20A	50	0	0
Cont	chr10	48365756	48519236	9	q11.22	PTPN20B,PTPN20A	50	0	0
Cont	chr10	48554414	48715504	9	q11.22	-	50	0	0
Cont	chr10	48618105	48715504	9	q11.22	-	50	0	0
Cont	chr10	48618596	48663205	9	q11.22	-	50	0	0
Cont	chr10	48865577	48871539	7	q11.22	-	50	0	0
Cont	chr10	48865577	49060727	9	q11.22	FRMPD2,FAM25C,FAM25G,FAM25B	50	0	0
Cont	chr10	48865577	48936392	9	q11.22	FAM25C,FAM25G,FAM25B	50	0	0
Cont	chr10	48865577	48867872	6	q11.22	-	50	0	0
Cont	chr10	48865577	48874119	6	q11.22	FAM25C,FAM25G,FAM25B	50	0	0
Cont	chr10	49947987	49948595	6	q11.22	C10orf72	50	1	2
Cont	chr10	50673386	50681048	6	q11.23	-	50	0	0
Cont	chr10	52873722	52882096	9	q11.23	PRKG1	50	0	0
Cont	chr10	53685667	53688334	9	q21.1	PRKG1	50	0	0
Cont	chr10	54196631	54199256	9	q21.1	MBL2	50	0	0
Cont	chr10	56116082	56139577	9	q21.1	PCDH15	50	3	6
Cont	chr10	58183067	58196919	9	q21.1	-	50	0	0
Cont	chr10	58879765	58881893	9	q21.1	-	50	0	0
Cont	chr10	61031953	61035063	8	q21.1	-	50	0	0
Cont	chr10	65179245	65181130	9	q21.3	-	50	0	0
Cont	chr10	66068601	66070766	9	q21.3	-	50	0	0
Cont	chr10	66068824	66069845	9	q21.3	-	50	0	0
Cont	chr10	66702355	66702932	6	q21.3	-	50	2	4
Cont	chr10	66976955	66985336	9	q21.3	-	50	0	0
Cont	chr10	68709321	68710242	6	q21.3	CTNNA3	50	0	0
Cont	chr10	70950792	70961060	9	q21.3	-	50	0	0
Cont	chr10	72118824	72121307	9	q22.1	ADAMTS14	50	0	0
Cont	chr10	75044000	75051412	8	q22.2	-	50	0	0
Cont	chr10	81143827	81174494	6	q22.3	-	50	0	0
Cont	chr10	81465041	81494668	6	q22.3	-	50	0	0
Cont	chr10	81662220	81669481	9	q22.3	-	50	0	0
Cont	chr10	81774327	81782225	9	q22.3	-	50	0	0
Cont	chr10	82869698	82879763	9	q23.1	-	50	0	0
Cont	chr10	83873584	83879050	9	q23.1	NRG3	50	0	0
Cont	chr10	84117850	84120281	9	q23.1	NRG3	50	0	0
Cont	chr10	84227934	84228528	6	q23.1	NRG3	50	34	68
Cont	chr10	85512537	85514018	9	q23.1	-	50	0	0
Cont	chr10	88861630	88966621	9	q23.2	FAM35A	50	2	4
Cont	chr10	88987160	89016734	9	q23.2	LOC728190	50	0	0
Cont	chr10	89221604	89249762	9	q23.2	-	50	0	0
Cont	chr10	91988451	91992013	9	q23.31	-	50	0	0
Cont	chr10	92077697	92078291	7	q23.31	-	50	0	0
Cont	chr10	92451865	92455345	9	q23.31	-	50	0	0
Cont	chr10	93623391	93624515	8	q23.32	-	50	1	2
Cont	chr10	96860847	96864944	6	q23.33	-	50	0	0
Cont	chr10	100678842	100679874	8	q24.2	HPSE2	50	0	0
Cont	chr10	107047047	107052393	9	q25.1	-	50	0	0
Cont	chr10	107940677	107941590	6	q25.1	-	50	0	0
Cont	chr10	107985851	107987694	9	q25.1	-	50	0	0
Cont	chr10	114102095	114106660	9	q25.2	-	50	0	0
Cont	chr10	118756128	118758916	9	q25.3	-	50	0	0
Cont	chr10	124206745	124207345	6	q26.13	ARMS2	50	0	0
Cont	chr10	124330302	124350392	9	q26.13	DMBT1	50	0	0
Cont	chr10	124350342	124366814	9	q26.13	DMBT1	50	0	0
Cont	chr10	124430299	124431630	6	q26.13	-	50	0	0
Cont	chr10	126185205	126186520	9	q26.13	LHPP	50	0	0
Cont	chr10	127735204	127735978	6	q26.2	ADAM12	50	23	46
Cont	chr10	128578908	128582230	9	q26.2	-	50	3	6
Cont	chr10	128878591	128879224	9	q26.2	DOCK1,C10orf141	50	0	0
Cont	chr10	130726742	130727274	8	q26.3	-	50	0	0
Cont	chr10	131659750	131661750	7	q26.3	-	50	36	72
Cont	chr10	132048403	132049036	6	q26.3	-	50	4	8
Cont	chr10	132161731	132162316	9	q26.3	-	50	0	0
Cont	chr10	132526022	132528726	9	q26.3	-	50	0	0
Cont	chr10	132618694	132619222	6	q26.3	-	50	0	0
Cont	chr10	132730089	132731305	6	q26.3	-	50	0	0
Cont	chr10	132798715	132803136	9	q26.3	TCERG1L	50	0	0
Cont	chr10	132878406	132881189	6	q26.3	TCERG1L	50	0	0
Cont	chr10	132916491	132917077	6	q26.3	TCERG1L	50	19	38
Cont	chr10	133032508	133033038	6	q26.3	-	50	0	0
Cont	chr10	133378241	133380026	6	q26.3	-	50	0	0
Cont	chr10	133776458	133922089	9	q26.3	DPYSL4,JAKMIP3,STK32C	50	26	52
Cont	chr10	134015406	134016304	6	q26.3	LRRC27	50	0	0
Cont	chr10	134168800	134170340	6	q26.3	-	50	0	0
Cont	chr10	134285678	134286565	6	q26.3	INPP5A	50	0	0
Cont	chr10	134434987	134436382	6	q26.3	INPP5A	50	0	0
Cont	chr10	134774430	134775675	8	q26.3	GPR123	50	2	4
Cont	chr10	134774655	134775270	6	q26.3	GPR123	50	2	4
Cont	chr10	134798185	134803383	9	q26.3	-	50	13	26
Cont	chr10	134885888	134887398	9	q26.3	KNDC1	50	6	12
Cont	chr10	135091477	135092623	6	q26.3	-	50	18	36
Cont	chr10	135091477	135092421	6	q26.3	-	50	18	36
Cont	chr10	135092130	135092623	6	q26.3	-	50	18	36
Cont	chr10	135094781	135095466	6	q26.3	-	50	47	94
Cont	chr10	135140321	135145391	9	q26.3	-	50	0	0
Cont	chr10	135304681	135353632	9	q26.3	LOC653544,DUX4,LOC653543,LOC653545,LOC728410	50	49	98
Cont	chr10	135308871	135353632	9	q26.3	LOC653544,DUX4,LOC653543,LOC653545,LOC728410	50	49	98
Cont	chr11	164863	182394	9	p15.5	-	50	41	82
Cont	chr11	311355	312535	6	p15.5	-	50	0	0
Cont	chr11	353975	393432	9	p15.5	PKP3,B4GALNT4	50	49	98
Cont	chr11	401325	402925	6	p15.5	SIGIRR	50	11	22
Cont	chr11	509101	510201	6	p15.5	-	50	10	20
Cont	chr11	731240	734515	9	p15.5	-	50	1	2
Cont	chr11	954758	955226	6	p15.5	AP2A2	50	0	0
Cont	chr11	965177	965832	6	p15.5	AP2A2	50	30	60
Cont	chr11	1005774	1009739	9	p15.5	MUC6	50	8	16
Cont	chr11	1271809	1272854	6	p15.5	TOLLIP	50	42	84
Cont	chr11	1395340	1396455	8	p15.5	BRSK2	50	44	88
Cont	chr11	1407146	1411056	6	p15.5	BRSK2	50	0	0
Cont	chr11	1495027	1531489	9	p15.5	HCCA2	50	12	24
Cont	chr11	1611015	1613217	6	p15.5	HCCA2	50	0	0
Cont	chr11	1619283	1620183	6	p15.5	HCCA2	50	0	0
Cont	chr11	1647046	1663209	9	p15.5	HCCA2,FAM99B	50	1	2
Cont	chr11	2019452	2044661	9	p15.5	-	50	0	0
Cont	chr11	2396214	2397586	9	p15.5	TRPM5	50	32	64
Cont	chr11	3193954	3200653	9	p15.4	C11orf36	50	12	24
Cont	chr11	3224785	3316422	9	p15.4	-	50	0	0
Cont	chr11	4241684	4272649	9	p15.4	-	50	5	10
Cont	chr11	4270758	4272925	6	p15.4	-	50	5	10
Cont	chr11	4321482	4323808	9	p15.4	-	50	8	16
Cont	chr11	4923501	4934465	9	p15.4	OR51A4,OR51A2	50	0	0
Cont	chr11	5478244	5479526	9	p15.4	-	50	0	0
Cont	chr11	5594077	5595733	9	p15.4	TRIM6-TRIM34	50	0	0
Cont	chr11	6838114	6838564	6	p15.4	-	50	0	0
Cont	chr11	7769434	7789226	9	p15.4	OR5P2	50	0	0
Cont	chr11	9280437	9281122	6	p15.4	TMEM41B	50	1	2
Cont	chr11	9894996	9896345	9	p15.4	SBF2	50	0	0
Cont	chr11	10249333	10250410	6	p15.4	SBF2	50	0	0
Cont	chr11	11336131	11337562	9	p15.3	GALNTL4	50	0	0
Cont	chr11	11779302	11781068	9	p15.3	-	50	0	0
Cont	chr11	11832299	11833259	6	p15.3	USP47	50	0	0
Cont	chr11	12109054	12109666	6	p15.3	MICAL2	50	10	20
Cont	chr11	13584845	13585911	9	p15.2	-	50	0	0
Cont	chr11	15480439	15481869	6	p15.2	-	50	0	0
Cont	chr11	17166514	17167872	9	p15.1	-	50	0	0
Cont	chr11	18054181	18056642	9	p15.1	-	50	0	0
Cont	chr11	18898396	18922396	9	p15.1	MRGPRX1	50	7	14
Cont	chr11	20801138	20806531	9	p15.1	NELL1	50	0	0
Cont	chr11	21379622	21381611	9	p15.1	NELL1	50	0	0
Cont	chr11	21803877	21805953	6	p14.3	-	50	0	0
Cont	chr11	24241229	24244783	9	p14.3	-	50	0	0
Cont	chr11	24399596	24408892	9	p14.3	-	50	0	0
Cont	chr11	25040160	25042309	9	p14.3	LUZP2	50	0	0
Cont	chr11	25563211	25584913	9	p14.3	-	50	0	0
Cont	chr11	26564534	26567489	9	p14.2	ANO3	50	1	2
Cont	chr11	29095953	29096982	6	p14.1	-	50	0	0
Cont	chr11	29096114	29096643	6	p14.1	-	50	0	0
Cont	chr11	29924150	29925025	9	p14.1	-	50	0	0
Cont	chr11	31350354	31354052	9	p13	DNAJC24	50	0	0
Cont	chr11	36734378	36735005	6	p12	-	50	0	0
Cont	chr11	36762792	36763470	6	p12	-	50	0	0
Cont	chr11	37983460	37985968	9	p12	-	50	0	0
Cont	chr11	39326539	39327116	6	p12	-	50	5	10
Cont	chr11	41774815	41775603	8	p12	-	50	0	0
Cont	chr11	42924536	42932726	9	p12	-	50	12	24
Cont	chr11	45079792	45080505	6	p11.2	PRDM11	50	0	0
Cont	chr11	45386459	45388164	6	p11.2	-	50	0	0
Cont	chr11	48284248	48284754	9	p11.2	OR4S1	50	47	94
Cont	chr11	48557432	48560877	9	p11.2	-	50	0	0
Cont	chr11	48691943	48693367	6	p11.2	-	50	1	2
Cont	chr11	48997338	49002363	9	p11.12	-	50	2	4
Cont	chr11	49072729	49076859	9	p11.12	-	50	0	0
Cont	chr11	49666184	49714391	9	p11.12	LOC440040	50	0	0
Cont	chr11	51037120	51053514	6	p11.12	-	50	0	0
Cont	chr11	51198010	51219354	6	p11.12	-	50	0	0
Cont	chr11	51204092	51219354	6	p11.12	-	50	0	0
Cont	chr11	51437723	51450673	6	p11.11	-	50	16	32
Cont	chr11	54640553	54648527	6	q11	-	50	18	36
Cont	chr11	54713505	54729697	6	q11	-	50	10	20
Cont	chr11	55121253	55214079	9	q11	OR4S2,OR4C11,OR4C6,OR4P4	50	0	0
Cont	chr11	57512198	57518056	6	q12.1	-	50	1	2
Cont	chr11	57517265	57518122	8	q12.1	-	50	1	2
Cont	chr11	57574691	57576692	6	q12.1	OR9Q1	50	14	28
Cont	chr11	57923640	57924844	6	q12.1	-	50	0	0
Cont	chr11	58388366	58393087	9	q12.1	-	50	0	0
Cont	chr11	60721181	60777607	9	q12.2	PGA3,PGA5,PGA4	50	0	0
Cont	chr11	63287170	63287925	6	q13.1	LOC65998	50	0	0
Cont	chr11	63757129	63757826	6	q13.1	DNAJC4	50	2	4
Cont	chr11	64069066	64376775	9	q13.1	CDC42BPG,SLC22A11,MEN1,SF1,MAP4K2,NRXN2,SLC22A12,PYGM,RASGRP2	50	5	10
Cont	chr11	65398676	65399817	6	q13.1	-	50	0	0
Cont	chr11	66909664	66911974	9	q13.1	LOC100130987	50	1	2
Cont	chr11	69162250	69166250	9	q13.2	CCND1	50	9	18
Cont	chr11	69660239	69661763	9	q13.3	ANO1	50	0	0
Cont	chr11	69752455	69761328	9	q13.3	-	50	0	0
Cont	chr11	77328779	77345509	9	q14.1	INTS4	50	0	0
Cont	chr11	81178140	81199336	9	q14.1	-	50	0	0
Cont	chr11	81534064	81541768	9	q14.1	-	50	0	0
Cont	chr11	85963617	85964394	9	q14.2	ME3	50	0	0
Cont	chr11	85982837	85984169	8	q14.2	ME3	50	0	0
Cont	chr11	89184660	89189561	9	q14.3	-	50	6	12
[truncated: 1,315 more rows]
